# Supplementary material for: An integrated omics analysis reveals the gene expression profiles of maize, castor bean, and rapeseed for seed oil biosynthesis
Source: BMC Plant Biol. 2022 Mar 29;22:153. doi: 10.1186/s12870-022-03495-y (PMC8966334; doi:10.1186/s12870-022-03495-y)
Supplement: Supplementary file 2 — Additional file 2: Table S1. The list of the homologous lipid-related and carbohydrate-related genes in maize, castor bean, and rapeseed. [file 12870_2022_3495_MOESM2_ESM.xlsx]

## Sheet: Lipid-related genes
Table S1. The list of the homologous lipid-related and carbohydrate-related genes in maize, castor bean, and rapeseed.
Arabidospis Locus ID	Subcellular Localization	Annotation	Protein/Gene Abbreviation	Maize Locus ID	Castor bean Locus ID	Rapeseed Locus ID
Plastid Fatty Acid Synthesis from Pyruvate
AT1G01090	Plastid	E1-alpha component of Pyruvate Dehydrogenase Complex	PDH-E1α	Zm00001eb089020	RcuChr01g1437	BnaA09G0692900ZS;BnaA09G0701100ZS;BnaA09G0701200ZS;BnaA09G0714400ZS;BnaA10G0008100ZS;BnaC05G0009700ZS;Bnascaffold0025G0003500ZS;Bnascaffold0025G0003600ZS;Bnascaffold1706G0000500ZS;
AT1G30120	Plastid	E1-beta component of Pyruvate Dehydrogenase Complex	PDH-E1β	Zm00001eb031900;Zm00001eb050410;		BnaA08G0206100ZS;BnaA09G0412600ZS;BnaC03G0662300ZS;BnaC04G0122100ZS;BnaC05G0258700ZS;
AT2G34590	Plastid	E1-beta component of Pyruvate Dehydrogenase Complex	PDH-E1β		RcuChr05g2070	BnaC04G0122000ZS
AT1G34430	Plastid	Dihydrolipoamide Acetyltransferase, E2 component of Pyruvate Dehydrogenase Complex	LTA1	Zm00001eb138800;Zm00001eb408460;	RcuChr02g1392	BnaA09G0377000ZS;BnaC06G0099600ZS;
AT3G25860	Plastid	Dihydrolipoamide Acetyltransferase, E2 component of Pyruvate Dehydrogenase Complex	LTA2	Zm00001eb041730;Zm00001eb179540;	RcuChr04g1392	BnaA03G0044100ZS;BnaA05G0117100ZS;BnaA06G0393000ZS;BnaA09G0228700ZS;BnaC07G0292500ZS;BnaC08G0043000ZS;BnaC09G0268200ZS;
AT3G16950	Plastid	Dihydrolipoamide Dehydrogenase, E3 component of Pyruvate Dehydrogenase Complex	LPD1	Zm00001eb340900;Zm00001eb312300;	RcuChr09g0219	BnaA03G0347600ZS;BnaC03G0419600ZS;
AT4G16155	Plastid	Dihydrolipoamide Dehydrogenase, E3 component of Pyruvate Dehydrogenase Complex	LPD2			BnaA01G0190400ZS;BnaA03G0432200ZS;BnaC01G0241100ZS;BnaC07G0406900ZS;
			PDHC
AT2G38040	Plastid	Carboxyltransferase- alpha; Subunit of Heteromeric ACCase	CT-α		RcuChr01g0284;RcuChr10g0493;	BnaA03G0182500ZS;BnaA05G0074300ZS;BnaC03G0213800ZS;BnaC04G0085200ZS;
AT5G15530	Plastid	Biotin Carboxyl Carrier Protein of Heteromeric ACCase	BCCP2		RcuChr05g0939	BnaA03G0063900ZS;BnaA10G0208500ZS;BnaC03G0073100ZS;BnaC09G0509200ZS;
AT5G16390	Plastid	Biotin Carboxyl Carrier Protein of Heteromeric ACCase	BCCP1		RcuChr07g3048	BnaA02G0063800ZS;BnaA03G0069400ZS;BnaC02G0073800ZS;BnaC03G0078600ZS;
AT5G35360	Plastid	Biotin Carboxylase of Heteromeric ACCase	BC		RcuChr02g2615	BnaA06G0064500ZS;BnaA09G0658700ZS;BnaC05G0080000ZS;BnaC08G0521400ZS;
AT1G36180	Plastid	Acetyl-CoA Carboxylase (Homomeric)	ACC2	Zm00001eb028920;Zm00001eb189990;Zm00001eb367400;Zm00001eb419400;Zm00001eb428980;
			ACCase
AT2G30200	Plastid	Malonyl-CoA : ACP Malonyltransferase	MCMT	Zm00001eb013760;Zm00001eb396720;	RcuChr02g2249	BnaA03G0145600ZS;BnaA04G0194500ZS;BnaA05G0134700ZS;BnaC03G0169200ZS;BnaC04G0177400ZS;BnaC04G0498300ZS;
AT5G46290	Plastid	Ketoacyl-ACP Synthase I	KASI	Zm00001eb278580;Zm00001eb373980;	RcuChr05g2874	BnaA02G0298900ZS;BnaA06G0425000ZS;BnaA09G0207100ZS;BnaA09G0490200ZS;BnaC02G0407200ZS;BnaC02G0442900ZS;BnaC06G0313100ZS;BnaC07G0248000ZS;BnaC08G0145300ZS;BnaC08G0198000ZS;BnaC09G0238900ZS;
AT1G74960	Plastid	Ketoacyl-ACP Synthase II	KASII (fab1)	Zm00001eb109290;Zm00001eb327480;Zm00001eb392890;	RcuChr03g1769	BnaA02G0053500ZS;BnaA02G0213600ZS;BnaA03G0003900ZS;BnaA06G0134100ZS;BnaA07G0249000ZS;BnaA07G0349400ZS;BnaC01G0270800ZS;BnaC02G0285400ZS;BnaC05G0161700ZS;BnaC05G0503400ZS;BnaC06G0274700ZS;BnaC06G0411700ZS;BnaC07G0444800ZS;
AT1G62640	Plastid	Ketoacyl-ACP Synthase III	KASIII	Zm00001eb068760;Zm00001eb086810;Zm00001eb388640;Zm00001eb431950;	RcuChr05g1549	BnaA09G0154900ZS;BnaC09G0135500ZS;BnaC09G0169800ZS;
			KAS
AT1G24360	Plastid	Ketoacyl-ACP Reductase	KAR	Zm00001eb086000;Zm00001eb241560;Zm00001eb387330;Zm00001eb420880;	RcuChr04g2022;RcuChr07g2898;	BnaA07G0101700ZS;BnaA08G0222600ZS;BnaA09G0431800ZS;BnaC03G0636100ZS;BnaC05G0233300ZS;BnaC07G0153600ZS;Bnascaffold2694G0000200ZS;
AT1G62610	Plastid	Ketoacyl-ACP Reductase	KAR
AT3G46170	Plastid	Ketoacyl-ACP Reductase	KAR
AT3G55290	Plastid	Ketoacyl-ACP Reductase	KAR	Zm00001eb035040	RcuChr10g2635	BnaA09G0123100ZS;BnaC09G0129000ZS;
			KAR
AT2G22230	Plastid	Hydroxyacyl-ACP Dehydratase	HAD	Zm00001eb170970		BnaA04G0144100ZS;BnaA09G0594100ZS;BnaC04G0435100ZS;BnaC04G0435200ZS;BnaC08G0446600ZS;
AT5G10160	Plastid	Hydroxyacyl-ACP Dehydratase	HAD	Zm00001eb348600	RcuChr02g2368	BnaA02G0035300ZS;BnaA03G0039300ZS;BnaC02G0039300ZS;BnaC03G0046400ZS;
			HAD
AT2G05990	Plastid	Enoyl-ACP Reductase	ENR1	Zm00001eb026260;Zm00001eb028240;Zm00001eb176310;Zm00001eb308620;	RcuChr09g2083;RcuChr10g2241	BnaA03G0389600ZS;BnaA03G0389700ZS;BnaA07G0055500ZS;BnaC03G0482300ZS;BnaC07G0081400ZS;
AT1G54580	Plastid	Acyl Carrier Protein	ACP2	Zm00001eb410630	RcuChr03g1828;RcuChr09g0377;RcuChr10g1304
AT1G54630	Plastid	Acyl Carrier Protein	ACP3	Zm00001eb040040;Zm00001eb137740;Zm00001eb202830;		BnaA09G0183100ZS;BnaC06G0399200ZS;BnaC09G0208300ZS;
AT3G05020	Plastid	Acyl Carrier Protein	ACP1	Zm00001eb210480		BnaA01G0399900ZS;BnaA05G0478500ZS;BnaA09G0385000ZS;BnaC01G0514500ZS;BnaC03G0356500ZS;BnaC04G0188300ZS;BnaC04G0188400ZS;BnaC05G0540400ZS;
AT4G25050	Plastid	Acyl Carrier Protein	ACP4	Zm00001eb170330	RcuChr04g2136	BnaA01G0145800ZS;BnaA03G0483400ZS;BnaA08G0173800ZS;BnaC01G0185600ZS;BnaC07G0461300ZS;BnaC08G0164300ZS;
AT5G27200	Plastid	Acyl Carrier Protein	ACP5			BnaA09G0055300ZS;BnaC09G0042300ZS;
			ACP
AT1G43800	Plastid	Stearoyl-ACP Desaturase	DES6		RcuChr02g1181
AT2G43710	Plastid	Stearoyl-ACP Desaturase	FAB2	Zm00001eb085820;Zm00001eb143300;Zm00001eb364580;Zm00001eb420640;	RcuChr08g2014	BnaA03G0212900ZS;BnaA05G0039900ZS;BnaC03G0251400ZS;BnaC04G0043700ZS;BnaC04G0596300ZS;
AT3G02610	Plastid	Stearoyl-ACP Desaturase	DES2	Zm00001eb025490;Zm00001eb026580;Zm00001eb413570;		BnaC05G0568500ZS;BnaC05G0571300ZS;
AT3G02630	Plastid	Stearoyl-ACP Desaturase	DES5		RcuChr07g3083;RcuChr07g3084	BnaA01G0414100ZS;BnaA03G0288900ZS;BnaA10G0202500ZS;BnaC01G0501000ZS;BnaC03G0347000ZS;BnaC09G0500900ZS;
AT5G16230	Plastid	Stearoyl-ACP Desaturase	DES3			BnaA10G0202600ZS;BnaC09G0501100ZS;
AT5G16240	Plastid	Stearoyl-ACP Desaturase	DES1
			SAD
AT3G25110	Plastid	Acyl-ACP Thioesterase A	FatA	Zm00001eb102360;Zm00001eb317680;		BnaA07G0062900ZS;BnaC03G0471200ZS;BnaC04G0465500ZS;BnaC06G0112300ZS;BnaC06G0331300ZS;BnaC07G0095500ZS;
AT4G13050	Plastid	Acyl-ACP Thioesterase A	FatA		RcuChr07g2501	BnaA04G0078900ZS;BnaC04G0365000ZS;
			FATA
AT1G08510	Plastid	Acyl-ACP Thioesterase B	FATB	Zm00001eb023370;Zm00001eb023380;Zm00001eb094620;Zm00001eb270390;Zm00001eb277000;Zm00001eb301690;Zm00001eb358530;Zm00001eb377350;Zm00001eb385960;Zm00001eb433280;	RcuChr03g2124;RcuChr04g1293;RcuChr04g2092;RcuChr08g0980;	BnaA06G0050800ZS;BnaA08G0299100ZS;BnaA09G0665700ZS;BnaC05G0063400ZS;BnaC08G0184300ZS;BnaC08G0530500ZS;
TAG Synthesis
AT2G41540	Cytosol	NAD-dependent Glycerol-3-Phosphate Dehydrogenase	GPDH	Zm00001eb141610;Zm00001eb352530;Zm00001eb369390;	RcuChr09g0035;RcuChr10g2413;	BnaA03G0203200ZS;BnaA05G0025400ZS;BnaC03G0240100ZS;BnaC04G0027000ZS;
AT3G07690	Cytosol	NAD-dependent Glycerol-3-Phosphate Dehydrogenase	GPDH			BnaA05G0455700ZS;BnaC05G0514300ZS;
			GPDH
AT5G60620	Endomembrane	Glycerol-3-Phosphate Acyltransferase (mammalian homologue)	GPAT9	Zm00001eb323170;Zm00001eb396350;	RcuChr08g0155	BnaA01G0031200ZS;BnaA10G0158700ZS;BnaC01G0036200ZS;BnaC09G0441500ZS;
AT3G57650	Endomembrane (GFP)	1-Acylglycerol-3-Phosphate Acyltransferase	LPAAT2	Zm00001eb115270;Zm00001eb166180;	RcuChr10g2330	BnaA04G0028300ZS;BnaA07G0200200ZS;BnaA09G0530700ZS;BnaC04G0297900ZS;BnaC06G0207500ZS;BnaC08G0376200ZS;
AT1G51260		1-Acylglycerol-3-Phosphate Acyltransferase	LPAAT3		RcuChr04g2632	BnaA05G0173700ZS;BnaA08G0023900ZS;BnaC03G0785400ZS;BnaC05G0291900ZS;
AT1G75020		1-Acylglycerol-3-Phosphate Acyltransferase	LPAAT4		RcuChr02g0428
AT3G18850		1-Acylglycerol-3-Phosphate Acyltransferase	LPAAT5	Zm00001eb151440;Zm00001eb292040;	RcuChr05g1325	BnaA01G0323800ZS;BnaC01G0400700ZS;BnaC05G0408900ZS;
			LPAAT
AT3G09560	Endomembrane	Phosphatidate Phosphatase	PAH1	Zm00001eb289800		BnaA01G0382800ZS;BnaA05G0441200ZS;BnaC01G0480700ZS;BnaC02G0173600ZS;BnaC05G0503100ZS;BnaC07G0090800ZS;
AT5G42870	Endomembrane	Phosphatidate Phosphatase	PAH2	Zm00001eb166810	RcuChr02g0519	BnaA06G0444900ZS;BnaA09G0187800ZS;BnaC04G0214600ZS;BnaC09G0215700ZS;
AT4G22550		Phosphatidate Phosphatase	LPP-β	Zm00001eb186700	RcuChr05g1557	BnaA01G0124900ZS;BnaC01G0155200ZS;BnaC03G0730200ZS;
AT3G58490		Long Chain Base 1-Phosphate Phosphatase	LPP-δ	Zm00001eb061460;Zm00001eb212610;Zm00001eb272460;Zm00001eb359710;	RcuChr10g2203	BnaA07G0204600ZS;BnaC06G0214100ZS;
			PP
AT2G19450	Endomembrane	Acyl-CoA : Diacylglycerol Acyltransferase	DGAT1	Zm00001eb277490;Zm00001eb284200;	RcuChr03g1635	BnaA07G0011800ZS;BnaA09G0121200ZS;BnaC04G0279500ZS;BnaC07G0026200ZS;BnaC09G0126800ZS;BnaC09G0541200ZS;
AT3G51520	Endomembrane	Acyl-CoA : Diacylglycerol Acyltransferase	DGAT2	Zm00001eb188900;Zm00001eb262570;Zm00001eb381970;	RcuChr05g0358	BnaA01G0206700ZS;BnaA03G0420700ZS;BnaC01G0259700ZS;BnaC07G0112100ZS;BnaC07G0393500ZS;
AT5G55340		Wax Synthase -like	DAcT	Zm00001eb158240	RcuChr09g1002;RcuChr09g1055;	BnaA03G0121900ZS;BnaA10G0113700ZS;BnaC03G0141400ZS;BnaC09G0376500ZS;
			DGAT
AT5G13640	Endomembrane	Phospholipid : Diacylglycerol Acyltransferase	PDAT1	Zm00001eb100310;Zm00001eb118700;Zm00001eb148010;Zm00001eb314300;Zm00001eb331670;Zm00001eb342120;	RcuChr03g1693;RcuChr08g0673;	BnaA02G0049700ZS;BnaA10G0220200ZS;BnaC02G0057200ZS;BnaC09G0524800ZS;
AT3G44830	Endomembrane	Phospholipid : Diacylglycerol Acyltransferase	PDAT-like/PDAT2		RcuChr08g1698	BnaC03G0578300ZS;BnaC03G0578400ZS;BnaC03G0578500ZS;
AT4G19860		Phospholipid : Acyl acceptor Acyltransferase	PDAT-related?	Zm00001eb070790	RcuChr04g0929	BnaA01G0106000ZS;BnaA03G0454900ZS;BnaC01G0129300ZS;BnaC07G0430600ZS;
			PDAT
Oilbody Storage Proteins
AT4G25140	Oilbody	Oil-Body Oleosin	OBO	Zm00001eb074940	RcuChr04g2216	BnaA01G0146600ZS;BnaA03G0484200ZS;BnaA08G0173700ZS;BnaC01G0186400ZS;BnaC07G0462300ZS;BnaC08G0164400ZS;
AT5G40420	Oilbody	Oil-Body Oleosin	OBO			BnaA04G0117500ZS;BnaA07G0173200ZS;BnaC04G0404100ZS;BnaC06G0165300ZS;
AT3G27660	Oilbody	Oil-Body Oleosin	OBO			BnaA02G0345800ZS;BnaA09G0039900ZS;BnaC02G0465400ZS;BnaC09G0025400ZS;
AT3G01570	Oilbody	Oil-Body Oleosin	OBO	Zm00001eb053890;Zm00001eb216880;Zm00001eb382400;	RcuChr04g1915;RcuChr05g1448;	BnaC03G0340600ZS
AT5G51210	Oilbody	Oil-Body Oleosin	OBO	Zm00001eb000200		BnaA10G0084300ZSBnaC09G0330400ZS;
AT1G48990	Oilbody	Oil-Body Oleosin	OBO			BnaC08G0042100ZS
AT2G25890	Oilbody	Oil-Body Oleosin	OBO		RcuChr03g1974	BnaA04G0171900ZS;BnaC04G0469500ZS;
AT3G18570	Oilbody	Oil-Body Oleosin	OBO	Zm00001eb158660;Zm00001eb344420;		BnaA01G0326200ZS;BnaA03G0354100ZS;BnaA05G0373400ZS;BnaC01G0403700ZS;BnaC03G0429600ZS;BnaC05G0413200ZS;
AT5G07530	Oilbody	Pollen-surface Oleosin	PO			BnaA03G0028000ZS;BnaA03G0028100ZS;BnaA08G0259200ZS;BnaA10G0262900ZS;BnaA10G0263000ZS;BnaC02G0028100ZS;BnaC03G0034800ZS;BnaC08G0242800ZS;BnaC09G0577300ZS;BnaC09G0577400ZS;	BnaA03G0028000ZS;BnaA03G0028100ZS;BnaA08G0259200ZS;BnaA10G0262900ZS;BnaA10G0263000ZS;BnaC02G0028100ZS;BnaC03G0034800ZS;BnaC08G0242800ZS;BnaC09G0577300ZS;BnaC09G0577400ZS;BnaA02G0189800ZS;BnaA07G0266500ZS;BnaA07G0320400ZS;BnaC02G0251600ZS;BnaC06G0299400ZS;BnaC06G0373300ZS;BnaA03G0160900ZS;BnaA04G0214400ZS;BnaA05G0108500ZS;BnaC03G0187300ZS;BnaC04G0135700ZS;BnaC04G0525300ZS;BnaA01G0161500ZS;BnaC01G0…
			Oleosin
AT1G70670	Oilbody	Caleosin	CALO	Zm00001eb028770;Zm00001eb253750;Zm00001eb253760;Zm00001eb280730;Zm00001eb371550;Zm00001eb371580;	RcuChr05g1142	BnaA02G0189800ZS;BnaA07G0266500ZS;BnaA07G0320400ZS;BnaC02G0251600ZS;BnaC06G0299400ZS;BnaC06G0373300ZS;
AT2G33380	Oilbody	Caleosin	CALO	Zm00001eb008980;Zm00001eb009010;		BnaA03G0160900ZS;BnaA04G0214400ZS;BnaA05G0108500ZS;BnaC03G0187300ZS;BnaC04G0135700ZS;BnaC04G0525300ZS;
AT4G26740	Oilbody	Caleosin	CALO	Zm00001eb426360	RcuChr09g0757	BnaA01G0161500ZS;BnaC01G0206600ZS;BnaC08G0170100ZS;
AT5G55240	Oilbody	Caleosin	CALO			BnaA10G0113200ZS;BnaC09G0377100ZS;
AT5G29560	Oilbody	Caleosin	CALO			BnaA02G0368700ZS;BnaC02G0494300ZS;BnaC07G0337800ZS;
			Caleosin
AT5G50700	Oilbody	Steroleosin	STERO	Zm00001eb085280;Zm00001eb085290;Zm00001eb112950;Zm00001eb169370;Zm00001eb241850;Zm00001eb328980;	RcuChr04g2094	BnaA02G0152200ZS;BnaA03G0246000ZS;BnaC02G0194900ZS;BnaC03G0290800ZS;
AT5G50770	Oilbody	Steroleosin	STERO	Zm00001eb049090	RcuChr04g2096	BnaA02G0152000ZS;BnaC02G0194700ZS;
AT4G10020	Oilbody	Steroleosin	STERO		RcuChr02g1656	BnaA03G0253100ZS;BnaC02G0370700ZS;BnaC03G0300500ZS;
AT5G50690	Oilbody	Steroleosin	STERO		RcuChr04g2095	BnaA10G0081400ZS;BnaC09G0327500ZS;
AT3G47350	Oilbody	Steroleosin	STERO
AT3G47360	Oilbody	Steroleosin	STERO			BnaA01G0228500ZS;BnaA03G0430100ZS;BnaA06G0259900ZS;BnaC01G0292700ZS;BnaC07G0404100ZS;
			Steroleosin
Transcription Factors Associated with Lipid Synthesis
AT3G54320	Nucleus	WRINKLED 1; DNA binding / transcription factor	WRI1	Zm00001eb005870;Zm00001eb150000;Zm00001eb195920;Zm00001eb356440;Zm00001eb377180;	RcuChr01g0694;RcuChr05g3258;RcuChr06g0558;	BnaA07G0188000ZS;BnaA09G0503100ZS;BnaC06G0188700ZS;BnaC08G0343700ZS;
AT1G21970	Nucleus	LEAFY COTYLEDON 1; transcription factor	LEC1	Zm00001eb380770	RcuChr09g1003	BnaA07G0126300ZS;BnaA08G0241300ZS;BnaA09G0465400ZS;BnaC07G0185300ZS;BnaC08G0270100ZS;
AT1G28300	Nucleus	LEAFY COTYLEDON 2; transcription factor	LEC2		RcuChr05g2382	BnaA07G0095400ZS;BnaA09G0424100ZS;BnaC05G0244700ZS;BnaC07G0145400ZS;
AT3G24650	Nucleus	ABA INSENSITIVE 3; DNA binding / transcription activator/ transcription factor	ABI3	Zm00001eb143690;Zm00001eb198710;Zm00001eb259870;	RcuChr07g2427	BnaA03G0380800ZS;BnaC03G0468900ZS;
AT3G26790	Nucleus	FUSCA 3; DNA binding / transcription factor	FUS3	Zm00001eb361390	RcuChr08g1331	BnaA02G0339300ZS;BnaA06G0387700ZS;BnaC02G0456000ZS;BnaC07G0299600ZS
AT4G32010	Nucleus	HIGH-LEVEL EXPRESSION OF SUGAR-INDUCIBLE GENE-LIKE 1; transcription factor	VAL2	Zm00001eb106940;Zm00001eb111570;Zm00001eb181930;Zm00001eb287620;	RcuChr10g0704	BnaA03G0530000ZS;BnaA08G0071600ZS;BnaC07G0507700ZS;
AT2G30470	Nucleus	HIGH-LEVEL EXPRESSION OF SUGAR-INDUCIBLE GENE 2; transcription factor/ transcription repressor	VAL1	Zm00001eb324300	RcuChr02g1776;RcuChr05g1431;	BnaA03G0147200ZS;BnaA04G0196600ZS;BnaA05G0132200ZS;BnaC03G0171500ZS;BnaC04G0174800ZS;BnaC04G0500300ZS;
AT2G25170	Nucleus	Chromatin remodeling factor of the CHD3 group	PKL		RcuChr03g2229	BnaA01G0057300ZS;BnaA01G0057400ZS;BnaA03G0529400ZS;BnaA09G0576500ZS;BnaC01G0069500ZS;BnaC07G0507100ZS;BnaC08G0428100ZS;

## Sheet: Carbohydrate-related genes
Arabidospis Locus ID	Subcellular Localization	Annotation	Protein/Gene Abbreviation	Maize Locus ID	Castor bean Locus ID	Rapeseed Locus ID
Sucrose Metabolism
AT1G35580	Cytosol	Neutral Invertase	N-INV1		RcuCtg37g0010	BnaA05G0314300ZS;BnaA08G0067900ZS;BnaC05G0327100ZS;BnaC08G0095300ZS;
AT4G09510	Cytosol	Neutral Invertase	Nl-INV2	Zm00001eb181880;Zm00001eb189220;Zm00001eb200930;Zm00001eb243380;	RcuChr01g1503;RcuChr02g1423;RcuChr10g0248;RcuCtg37g0011;	BnaA03G0251100ZS;BnaC03G0298300ZS;
AT1G22650	Cytosol	putative N-invertase	putN-INV	Zm00001eb091640;Zm00001eb230860;		BnaA07G0330000ZS;BnaA09G0459700ZS;BnaC05G0197400ZS;BnaC06G0386500ZS;
AT1G72000	Cytosol	putative N-invertase	putN-INV
AT4G34860	Cytosol	putative N-invertase	putN-INV		RcuChr02g0232;RcuChr08g0428;	BnaA01G0034400ZS;BnaA08G0132400ZS;BnaC01G0039300ZS;BnaC03G0742200ZS
			N-INV
AT5G22510	Plastid	putative N-invertase	putN-INV	Zm00001eb181370	RcuChr06g2775;RcuChr08g1632;	BnaA10G0163800ZS;BnaC09G0447000ZS;
AT3G05820	Mit/Plastid	putative N-invertase	putN-INV			BnaA01G0395300ZS;BnaC01G0485800ZS;
AT3G06500	Mit/Plastid	putative N-invertase	putN-INV		RcuChr09g0143	BnaA05G0465200ZS;BnaC05G0525200ZS;
			N-INV
AT2G36190	Cell Wall	Cell Wall Invertase	CWINV4			BnaA03G0173500ZS;BnaA04G0232400ZS;BnaC03G0202100ZS;BnaC04G0548100ZS;
AT3G13784	Cell Wall	Cell Wall Invertase	CWINV5			BnaA05G0413400ZS;BnaC05G0465500ZS;
AT3G13790	Cell Wall	Cell Wall Invertase	CWINV1		RcuChr08g0717;RcuChr08g0719;	BnaA01G0357600ZS;BnaA05G0413300ZS;BnaC01G0444800ZS;BnaC05G0465400ZS;
AT3G52600	Cell Wall	Cell Wall Invertase	CWINV2	Zm00001eb083790;Zm00001eb242820;Zm00001eb421950;Zm00001eb421960	RcuChr10g2046	BnaA04G0065600ZS;BnaC04G0344200ZS;
			CW-INV
AT1G12240	Vacuole	beta-fructosidase	BFRUCT4		RcuChr05g1539	BnaC05G0103500ZS;BnaA09G0648600ZS;BnaA06G0083700ZS;BnaC08G0507100ZS;									Zm00001d004765;	Zm00001d004765;Zm00001d014104;Zm00001d030373;Zm00001d036086;Zm00001d037152;Zm00001d041588;Zm00001d045431;
AT1G62660	Vacuole	beta-fructosidase	BFRUCT3	Zm00001eb075530;Zm00001eb209830;Zm00001eb229460;Zm00001eb427460;	RcuChr04g2281	BnaA09G0128300ZS;BnaA09G0154800ZS;BnaC09G0135700ZS;BnaC09G0135900ZS;BnaC09G0169700ZS;									Zm00001d014104;
			Vacuolar-INV												Zm00001d030373;
															Zm00001d036086;
AT1G73370	Cytosol	Sucrose Synthase	SUS6	Zm00001eb177680;Zm00001eb190590;Zm00001eb222530;Zm00001eb228780;	RcuChr04g1309;RcuChr05g0578;	BnaA07G0255900ZS;BnaA07G0338200ZS;BnaA07G0338200ZS;BnaC06G0283800ZS;BnaC06G0397800ZS;									Zm00001d037152;
AT3G43190	Cytosol	Sucrose Synthase	SUS4	Zm00001eb374090;Zm00001eb392880;	RcuChr03g1790										Zm00001d041588;
AT4G02280	Cytosol	Sucrose Synthase	SUS3	Zm00001eb011410;Zm00001eb016250;Zm00001eb016290;Zm00001eb073460;Zm00001eb073850;Zm00001eb073860;Zm00001eb075720;Zm00001eb206640;Zm00001eb262920;Zm00001eb273080;Zm00001eb313170;Zm00001eb353620;Zm00001eb371600;Zm00001eb411180	RcuChr01g1164	BnaA09G0024200ZS;BnaC09G0008900ZS;									Zm00001d045431;
AT5G20830	Cytosol	Sucrose Synthase	SUS1			BnaA03G0090400ZS;BnaA10G0171200ZS;BnaC03G0102700ZS;BnaC09G0457100ZS;
AT5G37180	Cytosol	Sucrose Synthase	SUS5			BnaA05G0143000ZS;BnaC06G0154000ZS;
AT5G49190	Cytosol	Sucrose Synthase	SUS2	Zm00001eb341190	RcuChr09g0284	BnaA06G0358400ZS;BnaC07G0334600ZS;
			SuSy
Pentose Phosphate Pathway and Calvin Cycle
AT3G27300	Cytosol	glucose-6-phosphate dehydrogenase	G6PD5			BnaA06G0384000ZS;BnaA09G0039000ZS;BnaC07G0304300ZS;BnaC09G0024300ZS;
AT5G40760	Cytosol	glucose-6-phosphate dehydrogenase	G6PD6	Zm00001eb079220;Zm00001eb246350;	RcuChr05g1534	BnaA07G0174800ZS;BnaC06G0168000ZS;
			G6PDH
AT1G09420	Plastid	glucose-6-phosphate dehydrogenase	G6PD4	Zm00001eb395630	RcuChr10g1547	BnaA08G0295000ZS;BnaC08G0193000ZS;BnaC08G0193100ZS;
AT1G24280	Plastid	glucose-6-phosphate dehydrogenase	G6PD3			BnaA07G0101100ZS;BnaA08G0221800ZS;BnaC03G0636900ZS;BnaC07G0153000ZS;
AT5G13110	Plastid	glucose-6-phosphate dehydrogenase	G6PD2	Zm00001eb019890;Zm00001eb419510;	RcuChr07g3002	BnaA03G0051800ZS;BnaA10G0224700ZS;BnaC03G0059700ZS;BnaC09G0529700ZS;
AT5G35790	Plastid	glucose-6-phosphate dehydrogenase	G6PD1		RcuChr07g2269;RcuChr07g2283;	BnaA08G0077100ZS;BnaC08G0109100ZS;
			G6PDH
AT1G13700	Cytosol	6-phosphogluconolactonase	PGL1	Zm00001eb020090;Zm00001eb326960;	RcuChr01g0497;RcuChr02g0988;	BnaA06G0088600ZS;BnaA09G0639500ZS;BnaC05G0108900ZS;BnaC08G0496900ZS;
AT5G24420	Cytosol	6-phosphogluconolactonase	PGL5
			PGL
AT5G24400	Plastid	6-phosphogluconolactonase	PGL3	Zm00001eb040260;Zm00001eb103260;	RcuChr01g2427;RcuChr01g2428;	BnaA09G0067900ZS;BnaC09G0057900ZS;
AT3G02360	Peroxisome/cytosol?	6-phosphogluconate dehydrogenase	6PGDH	Zm00001eb141930;Zm00001eb268830;	RcuChr05g1087	BnaA01G0416200ZS;BnaC01G0499100ZS;BnaC05G0568000ZS;BnaC05G0570800ZS;
AT5G41670	Plastid/Mit	6-phosphogluconate dehydrogenase	6PGDH	Zm00001eb169570	RcuChr08g1114	BnaA04G0127200ZS;BnaA07G0178000ZS;BnaC04G0415800ZS;
AT1G64190	Plastid	6-phosphogluconate dehydrogenase	6PGDH		RcuChr05g2792	BnaA09G0137500ZS;BnaC03G0592700ZS;BnaC08G0041100ZS;BnaC09G0147400ZS;
			6PGDH
AT1G63290	Cytosol	ribulose-phosphate 3-epimerase	RPE
AT3G01850	Cytosol	ribulose-phosphate 3-epimerase	RPE	Zm00001eb317710	RcuChr05g2460	BnaA09G0132300ZS;BnaC09G0140100ZS;
			RPE
AT5G61410	Plastid	ribulose-phosphate 3-epimerase	RPE	Zm00001eb005330;Zm00001eb402390;	RcuChr04g1660	BnaA02G0394800ZS;BnaA03G0408500ZS;BnaA10G0264100ZS;BnaC02G0527600ZS;BnaC07G0381100ZS;BnaC09G0578600ZS;Bnascaffold0308G0000400ZS;
AT1G71100	Cytosol	ribose-5-phosphate isomerase	RPI			BnaA02G0192700ZS;BnaA03G0464600ZS;BnaC02G0256200ZS;
AT2G01290	Cytosol	ribose-5-phosphate isomerase	RPI	Zm00001eb029080	RcuChr04g1255	BnaA02G0313600ZS;BnaA06G0411500ZS;BnaC02G0424600ZS;BnaC07G0265900ZS;
			RPI
AT3G04790	Plastid	ribose-5-phosphate isomerase	RPI	Zm00001eb301210	RcuChr10g1213	BnaA01G0401000ZS;BnaA05G0480600ZS;BnaC05G0543200ZS;
AT5G44520	Plastid	ribose-5-phosphate isomerase	RPI	Zm00001eb213570	RcuChr04g1144	BnaA06G0435000ZS;BnaC07G0231400ZS;
			RPI
AT2G45290	Plastid	transketolase	transketolase	Zm00001eb086870	RcuChr01g0163;RcuChr06g2481;	BnaA05G0051500ZS;BnaC04G0057500ZS;
AT3G60750	Plastid	transketolase	transketolase	Zm00001eb378030;Zm00001eb389880;		BnaA04G0013900ZS;BnaA07G0213200ZS;BnaA08G0115100ZS;BnaA09G0552000ZS;BnaC04G0274300ZS;BnaC05G0174100ZS;BnaC06G0225300ZS;BnaC06G0225700ZS;BnaC08G0398700ZS;
			TK
AT1G12230	Plastid	transaldolase	transaldolase	Zm00001eb172680	RcuChr05g1540	BnaA06G0083800ZS;BnaC05G0103600ZS;BnaC08G0507200ZS;BnaC08G0507500ZS;Bnascaffold0026G0042700ZS;
AT5G13420	Plastid	transaldolase	transaldolase	Zm00001eb142730;Zm00001eb363880;	RcuChr10g1662	BnaA02G0048000ZS;BnaA03G0053300ZS;BnaA10G0222100ZS;BnaC02G0055400ZS;BnaC03G0061300ZS;BnaC09G0526900ZS;
			TA
AT1G67090	Plastid	RIBULOSE BISPHOSPHATE CARBOXYLASE SMALL CHAIN 1A	RBCS-1A		RcuChr01g1599;RcuChr04g1372;	BnaA02G0163500ZS;BnaA02G0163800ZS;BnaC02G0209200ZS;
AT5G38410	Plastid	ribulose bisphosphate carboxylase small chain 3B	RBCS-3B	Zm00001eb092540;Zm00001eb197410;
AT5G38420	Plastid	ribulose bisphosphate carboxylase small chain 2B	RBCS-2B
AT5G38430	Plastid	ribulose bisphosphate carboxylase small chain 1B	RBCS-1B		RcuChr05g1762	BnaA02G0163400ZS;BnaA04G0100700ZS;BnaA04G0100900ZS;BnaA04G0101200ZS;BnaA04G0131800ZS;BnaA07G0167600ZS;BnaC02G0209300ZS;BnaC02G0209800ZS;BnaC04G0380700ZS;BnaC04G0381100ZS;BnaC04G0381200ZS;BnaC04G0420700ZS;BnaC06G0156800ZS;
			RBCS
AT1G32060	Plastid	Phosphoribulokinase	PRK	Zm00001eb072030;Zm00001eb188120;Zm00001eb251520;	RcuChr05g3005	BnaA05G0328400ZS;BnaA08G0076000ZS;BnaA09G0394800ZS;BnaC05G0280200ZS;BnaC05G0345400ZS;BnaC08G0108100ZS;
Glycolysis
AT3G03250	Cytosol	UDP-glucose pyrophosphorylase	UGP1	Zm00001eb185890		BnaA01G0409700ZS;BnaA05G0485000ZS;BnaA05G0498800ZS;BnaA05G0499500ZS;BnaC01G0505700ZS;Bnascaffold0026G0025200ZS;Bnascaffold0511G0000100ZS;Bnascaffold0027G0053200ZS;
AT5G17310	Cytosol	UDP-glucose pyrophosphorylase	UGP2	Zm00001eb104400;Zm00001eb141640;Zm00001eb168650;Zm00001eb230070;Zm00001eb301980;Zm00001eb320800;Zm00001eb354740	RcuChr05g0554;RcuChr10g0953;	BnaA03G0073600ZS;BnaC03G0083900ZS;
			UGP
AT3G56040	Plastid	UDP-glucose pyrophosphorylase	UGP3	Zm00001eb351780	RcuChr06g2036	BnaA09G0516700ZS;BnaC08G0359200ZS;
AT1G23190	Cytosol	phosphoglucomutase	PGM		RcuChr05g1949	BnaA08G0237400ZS;BnaA09G0455000ZS;BnaC05G0203400ZS;BnaC08G0275200ZS;
AT1G70730	Cytosol	phosphoglucomutase	PGM	Zm00001eb054980;Zm00001eb216260;Zm00001eb274530;Zm00001eb274560;Zm00001eb328120;Zm00001eb442280
			PGM
AT1G70820	Plastid	phosphoglucomutase	PGM2	Zm00001eb308980	RcuChr05g1963	BnaA02G0190900ZS;BnaA07G0321300ZS;BnaC02G0253600ZS;BnaC06G0375100ZS;
AT5G51820	Plastid	phosphoglucomutase	PGM1	Zm00001eb159720	RcuChr04g2352	BnaA10G0088700ZS;BnaC01G0214600ZS;BnaC08G0175300ZS;BnaC09G0339400ZS;
			PGM
AT2G19860	Cytosol	Hexokinase	HXK2	Zm00001eb283530;Zm00001eb353560;
AT4G29130	Cytosol	Hexokinase	HXK1	Zm00001eb121400;Zm00001eb153620;Zm00001eb154520;Zm00001eb293670;	RcuChr03g1557;RcuChr08g0827;	BnaC07G0019400ZS
			HXK
AT1G47840	Plastid	Hexokinase	HXK3		RcuChr02g0238	BnaA10G0056100ZS;BnaC06G0022700ZS;
AT1G06020	Cytosol	Probable Fructokinase	put FK-3			BnaA08G0308800ZS;BnaA10G0020500ZS;BnaC08G0021500ZS;
AT2G31390	Cytosol	Probable Fructokinase	putFK-1	Zm00001eb144910;Zm00001eb230560;Zm00001eb347940;Zm00001eb365810;		BnaA03G0151300ZS;BnaA04G0205700ZS;BnaA05G0126000ZS;BnaC02G0483100ZS;BnaC03G0177100ZS;BnaC04G0163400ZS;BnaC04G0240600ZS;BnaC04G0284800ZS;BnaC04G0512300ZS;
AT3G59480	Cytosol	Probable Fructokinase	putFK-4		RcuChr08g2116	BnaA04G0021200ZS;BnaA07G0208400ZS;BnaA09G0541700ZS;BnaA09G0541900ZS;BnaC04G0286400ZS;BnaC06G0219200ZS;BnaC08G0388500ZS;BnaC08G0388600ZS;
AT4G10260	Cytosol	Probable Fructokinase	putFK-5	Zm00001eb260710	RcuChr07g2469	BnaA03G0253800ZS;BnaC03G0301200ZS;
AT5G51830	Cytosol	pfkB-type carbohydrate kinase family protein	pfkB-type		RcuChr04g2354	BnaA03G0138400ZS;BnaA10G0088800ZS;BnaC03G0160400ZS;BnaC09G0339500ZS;
			FK
AT1G66430	Plastid	pfkB-type carbohydrate kinase family protein	FK	Zm00001eb372200	RcuChr01g0222;RcuChr05g0446;	BnaA07G0287400ZS;BnaC05G0258500ZS;BnaC06G0150500ZS;BnaC06G0329500ZS;BnaC09G0314700ZS;
AT5G42740	Cytosol	phospho-glucose (Glc) isomerase/glucose-6-phosphate isomerase	PGI	Zm00001eb059230	RcuChr02g0394	BnaA09G0186800ZS;BnaC03G0592600ZS;BnaC09G0213800ZS;
AT4G24620	Plastid	phospho-glucose (Glc) isomerase/glucose-6-phosphate isomerase	PGI	Zm00001eb101090;Zm00001eb315420;	RcuChr02g0820	BnaA01G0142100ZS;BnaA03G0481100ZS;BnaC01G0181100ZS;BnaC07G0459300ZS;BnaC08G0160500ZS;
AT2G22480	Plastid	6-phosphofructokinase	PFK5	Zm00001eb041270;Zm00001eb048390;Zm00001eb099530;	RcuChr07g0832	BnaA08G0191300ZS;BnaA09G0592400ZS;BnaC03G0682600ZS;BnaC08G0444100ZS;
AT5G61580	Plastid	6-phosphofructokinase	PFK4		RcuChr04g2220	BnaA03G0411300ZS;BnaC07G0383400ZS;
			PFK
AT4G26270	Cytosol	6-phosphofructokinase	PFK3	Zm00001eb121310;Zm00001eb153830;Zm00001eb174380;Zm00001eb270890;Zm00001eb284270;Zm00001eb293530;Zm00001eb337520;Zm00001eb350090;Zm00001eb376780;	RcuChr03g1588;RcuChr03g1976;RcuChr08g0816;	BnaA01G0157600ZS;BnaC01G0200700ZS;
AT4G29220	Cytosol	6-phosphofructokinase	PFK1			BnaA01G0079500ZS;BnaC01G0096300ZS;
AT4G32840	Cytosol	6-phosphofructokinase	PFK6			BnaA01G0050200ZS;BnaA10G0065800ZS;BnaC01G0058900ZS;
AT5G47810	Cytosol	6-phosphofructokinase	PFK2	Zm00001eb353260;Zm00001eb424620;	RcuChr10g0263	BnaA06G0413600ZS;BnaC07G0262900ZS;
AT5G56630	Cytosol	6-phosphofructokinase	PFK7			BnaA02G0122100ZS;BnaA02G0345100ZS;BnaA03G0115300ZS;BnaA10G0125800ZS;BnaC02G0151500ZS;BnaC02G0463800ZS;BnaC03G0133500ZS;BnaC03G0501100ZS;BnaC04G0166200ZS;BnaC09G0331400ZS;BnaC09G0398000ZS;BnaC09G0398100ZS;
			PFK
AT1G12000	Cytosol	pyrophosphate--fructose-6-phosphate 1-phosphotransferase beta subunit, putative	PFP-β	Zm00001eb280120;Zm00001eb371740;	RcuChr05g3628	BnaA06G0085200ZS;BnaA08G0281000ZS;BnaC03G0796700ZS;BnaC03G0796900ZS;BnaC04G0273000ZS;BnaC05G0105400ZS;BnaC07G0078900ZS;BnaC07G0136200ZS;BnaC07G0136700ZS;BnaC08G0213700ZS;BnaC08G0404100ZS;BnaC08G0509100ZS;
AT4G04040	Cytosol	diphosphate-fructose-6-phosphate 1-phosphotransferase activity	PFP-β			BnaA09G0239500ZS;BnaC09G0281300ZS;
AT1G20950	Cytosol	pyrophosphate--fructose-6-phosphate 1-phosphotransferase-related	PFP-α	Zm00001eb273400;Zm00001eb358830;		BnaA01G0233000ZS;BnaA01G0233100ZS;BnaA05G0134200ZS;BnaA06G0147900ZS;BnaA08G0245100ZS;BnaA09G0490300ZS;BnaC05G0179400ZS;BnaC05G0179600ZS;BnaC08G0263400ZS;
AT1G76550	Cytosol	pyrophosphate-dependent phosphofructokinase complex, alpha-subunit complex	PFP-α	Zm00001eb043000;Zm00001eb153820;Zm00001eb188910;Zm00001eb252630;Zm00001eb281610;Zm00001eb309240;Zm00001eb321510;Zm00001eb321520;Zm00001eb354160;Zm00001eb381920;	RcuChr02g0034	BnaA07G0362300ZS;BnaC06G0426200ZS;
			PFP
AT1G18270	Cytosol	fructose-bisphosphate aldolase	FBA	Zm00001eb280650	RcuChr03g0474	BnaA06G0124900ZS;BnaA06G0125000ZS;BnaC05G0153100ZS;
AT2G36460	Cytosol	fructose-bisphosphate aldolase	FBA	Zm00001eb144240;Zm00001eb365200;	RcuChr08g1672	BnaA03G0011600ZS;BnaA04G0235200ZS;BnaC04G0550700ZS;
AT3G52930	Cytosol	fructose-bisphosphate aldolase	FBA		RcuChr10g1967	BnaA04G0068100ZS;BnaA07G0182100ZS;BnaA09G0492600ZS;BnaC04G0340800ZS;BnaC06G0179900ZS;BnaC08G0330900ZS;
AT4G26530	Cytosol	fructose-bisphosphate aldolase	FBA	Zm00001eb386660	RcuChr01g2149	BnaA01G0159600ZS
			FBA
AT2G21330	Plastid	fructose-bisphosphate aldolase	FBA1			BnaA04G0138300ZS;BnaA09G0599700ZS;BnaC04G0428900ZS;BnaC08G0453600ZS;
AT4G38970	Plastid	fructose-bisphosphate aldolase	FBA2	Zm00001eb010390;Zm00001eb200910;Zm00001eb408010;	RcuChr05g0135;RcuChr08g1440;	BnaA01G0003000ZS;BnaA06G0449300ZS;BnaA08G0198600ZS;BnaC01G0002600ZS;BnaC03G0671900ZS;BnaC07G0546400ZS;
AT2G01140	Plastid/Mit	fructose-bisphosphate aldolase	FBA	Zm00001eb085480;Zm00001eb126080;Zm00001eb188850;Zm00001eb334740;	RcuChr04g1295	BnaA02G0312100ZS;BnaC02G0422800ZS;
			FBA
AT3G55440	Cytosol	triosephosphate isomerase	TPI	Zm00001eb124410;Zm00001eb301990;Zm00001eb335870;Zm00001eb346020;Zm00001eb367890;	RcuChr01g3331;RcuChr06g2242;	BnaA04G0041400ZS;BnaA04G0041500ZS;BnaA07G0192200ZS;BnaA09G0512200ZS;BnaC04G0315500ZS;BnaC04G0316500ZS;BnaC08G0353600ZS;BnaC08G0353800ZS;
AT2G21170	Plastid	triosephosphate isomerase	TPI	Zm00001eb103580;Zm00001eb319770;	RcuChr08g0421	BnaA04G0137400ZS;BnaA09G0601100ZS;BnaC04G0427800ZS;BnaC08G0455100ZS;
AT1G12900	Plastid	glyceraldehyde-3-phosphate dehydrogenase A Subunit 2	GapA-2	Zm00001eb080840;Zm00001eb424110;		BnaA06G0079800ZS;BnaA09G0644600ZS;BnaC05G0098400ZS;BnaC08G0503100ZS;
AT3G26650	Plastid	glyceraldehyde-3-phosphate dehydrogenase A Subunit 1	GapA-1	Zm00001eb424150;Zm00001eb424190;	RcuChr08g1270	BnaA02G0338200ZS;BnaA06G0388700ZS;BnaC02G0454700ZS;BnaC07G0298500ZS;
			GapA
AT1G42970	Plastid	glyceraldehyde-3-phosphate dehydrogenase B Subunit	GapB	Zm00001eb002270	RcuChr02g0064	BnaA08G0059000ZS;BnaC08G0082600ZS;
AT1G13440	Cytosol	glyceraldehyde-3-phosphate dehydrogenase C-2	GapC2	Zm00001eb184000;Zm00001eb246370;	RcuChr04g2012;RcuChr04g2017;RcuChr05g2498;	BnaA01G0404200ZS;BnaC01G0511300ZS;BnaC05G0556200ZS;
AT3G04120	Cytosol	glyceraldehyde-3-phosphate dehydrogenase C-1	GapC1	Zm00001eb173410;Zm00001eb261430;		BnaA03G0293300ZS;BnaA05G0483900ZS;BnaA06G0086700ZS;BnaA08G0274800ZS;BnaA09G0640500ZS;BnaC03G0352000ZS;BnaC05G0106600ZS;BnaC08G0223600ZS;BnaC08G0254800ZS;BnaC08G0497900ZS;
			GapC
AT1G16300	Plastid	glyceraldehyde-3-phosphate dehydrogenase C-2 Plastid isoform	GapCp-2	Zm00001eb207270	RcuChr04g2778	BnaA02G0238000ZS;BnaA06G0109900ZS;BnaC02G0319900ZS;BnaC05G0135800ZS;
AT1G79530	Plastid	glyceraldehyde-3-phosphate dehydrogenase C-1 plastid isoform	GapCp-1	Zm00001eb233140		BnaA07G0230600ZS;BnaC06G0249000ZS;
			GapC
AT1G79550	Cytosol	phosphoglycerate kinase	PGK	Zm00001eb233070	RcuChr04g2756;RcuChr10g1032;RcuChr10g1033;	BnaA02G0238400ZS;BnaA07G0230500ZS;BnaA07G0383300ZS;BnaC02G0320100ZS;BnaC06G0248800ZS;BnaC06G0248900ZS;BnaC06G0450700ZS;
AT3G45090	Cytosol	phosphoglycerate kinase	PGK	Zm00001eb191270;Zm00001eb259060;		BnaA06G0186500ZS;BnaC03G0603700ZS;
AT5G60760	Cytosol	phosphoglycerate kinase	PGK	Zm00001eb095770;Zm00001eb307540;	RcuChr08g1768	BnaA02G0096700ZS;BnaA10G0160000ZS;BnaC02G0116200ZS;BnaC09G0442900ZS;
			PGK
AT1G56190	Plastid	phosphoglycerate kinase	PGK	Zm00001eb150720;Zm00001eb291670;Zm00001eb352550;
AT3G12780	Plastid	phosphoglycerate kinase	PGK	Zm00001eb047240	RcuChr04g2755;RcuChr10g1832;	BnaA01G0364900ZS;BnaA03G0329800ZS;BnaA05G0422800ZS;BnaC01G0455600ZS;BnaC03G0395900ZS;BnaC05G0474800ZS;
AT5G61450	Plastid	phosphoglycerate kinase	PGK	Zm00001eb404400	RcuChr04g2257	BnaA03G0409700ZS;BnaC07G0345000ZS;BnaC07G0381800ZS;
			PGK
AT1G09780	Cytosol	2,3-bisphosphoglycerate-independent phosphoglycerate mutase	i-PGM	Zm00001eb015770		BnaA08G0292300ZS;BnaC07G0189900ZS;BnaC08G0196600ZS;
AT3G08590	Cytosol	2,3-bisphosphoglycerate-independent phosphoglycerate mutase	i-PGM	Zm00001eb123700;Zm00001eb149730;Zm00001eb254380;Zm00001eb276420;Zm00001eb281930;Zm00001eb368990;	RcuChr10g0755	BnaA05G0452400ZS;BnaC05G0510700ZS;
AT3G30841	Cytosol	2,3-bisphosphoglycerate-independent phosphoglycerate mutase	i-PGM	Zm00001eb137710	RcuChr05g1805	BnaA02G0358200ZS;BnaA06G0368400ZS;BnaC02G0481800ZS;BnaC06G0015500ZS;BnaC07G0324100ZS;BnaC07G0324200ZS;
AT4G09520	Cytosol	2,3-bisphosphoglycerate-independent phosphoglycerate mutase	i-PGM	Zm00001eb410550
			i-PGM
AT1G22170	Plastid	phosphoglycerate/bisphosphoglycerate mutase	d-PGM	Zm00001eb0191805000	RcuChr02g0939	BnaA07G0125200ZS;BnaC07G0183900ZS;
AT1G78050	Plastid	phosphoglycerate/bisphosphoglycerate mutase	d-PGM			BnaA02G0229600ZS;BnaA07G0371900ZS;BnaC02G0309500ZS;BnaC06G0437300ZS;
			d-PGM
AT2G29560	Cytosol	phosphoenolpyruvate enolase	ENOC	Zm00001eb011890;Zm00001eb397960;	RcuChr01g3458	BnaA05G0139600ZS;BnaC04G0184100ZS;
AT2G36530	Cytosol/Plastid/Mit	phosphoenolpyruvate enolase	ENO2	Zm00001eb026940;Zm00001eb270050;Zm00001eb377870;Zm00001eb421480;	RcuChr04g2315;RcuChr10g1953;	BnaA03G0175600ZS;BnaA04G0182300ZS;BnaA04G0235600ZS;BnaA05G0016500ZS;BnaA05G0085300ZS;BnaA09G0492700ZS;BnaC02G0260200ZS;BnaC03G0204500ZS;BnaC04G0100000ZS;BnaC04G0351400ZS;BnaC04G0551000ZS;BnaC07G0229700ZS;BnaC08G0331000ZS;
			ENO
AT1G74030	Plastid	phosphoenolpyruvate enolase	ENO1	Zm00001eb098760;Zm00001eb311450;	RcuChr01g0453	BnaA07G0343500ZS;BnaC06G0403800ZS;
AT2G36580	Cytosol	pyruvate kinase	PK	Zm00001eb168480		BnaC05G0107400ZS;BnaC06G0203800ZS;
AT3G04050	Cytosol	pyruvate kinase	PK			BnaA01G0404800ZS;BnaA03G0293200ZS;BnaA09G0524600ZS;BnaC01G0510500ZS;BnaC03G0351800ZS;BnaC04G0278400ZS;BnaC04G0287400ZS;BnaC05G0555500ZS;
AT3G25960	Cytosol	pyruvate kinase	PK			BnaC02G0357400ZS;BnaC02G0360200ZS;BnaC03G0618900ZS;BnaC09G0507000ZS;
AT3G52990	Cytosol	pyruvate kinase	PK	Zm00001eb196650;Zm00001eb406450;	RcuChr06g2367;RcuChr10g1930;	BnaA04G0068600ZS;BnaA07G0182400ZS;BnaA09G0493100ZS;BnaA09G0661200ZS;BnaC02G0243900ZS;BnaC03G0795600ZS;BnaC04G0340200ZS;BnaC06G0180700ZS;BnaC08G0331700ZS;BnaC08G0499200ZS;
AT4G26390	Cytosol	pyruvate kinase	PK
AT5G08570	Cytosol	pyruvate kinase	PK	Zm00001eb066190;Zm00001eb433750;	RcuChr09g0065	BnaA03G0034600ZS;BnaA10G0252200ZS;BnaC03G0041500ZS;BnaC09G0565600ZS;
AT5G56350	Cytosol	pyruvate kinase	PK	Zm00001eb128890	RcuChr09g1927;RcuChr10g1067;	BnaA03G0116800ZS;BnaA03G0544400ZS;BnaA06G0280200ZS;BnaA06G0334600ZS;BnaA07G0138600ZS;BnaA08G0040700ZS;BnaA09G0473100ZS;BnaA10G0005800ZS;BnaA10G0123300ZS;BnaA10G0172400ZS;BnaC03G0134800ZS;BnaC09G0394600ZS;
AT5G63680	Cytosol	pyruvate kinase	PK			BnaA06G0287900ZS;BnaA09G0085400ZS;BnaC02G0538000ZS;BnaC03G0539700ZS;BnaC09G0079500ZS;
			PK
AT3G49160	Plastid	pyruvate kinase	PK		RcuChr04g2554	BnaA01G0219900ZS;BnaC01G0279500ZS;
AT1G32440	Plastid	pyruvate kinase beta subunit	PKp3/PKp-β2	Zm00001eb390590	RcuChr05g3110	BnaA05G0324400ZS;BnaC05G0339500ZS;
AT5G52920	Plastid	pyruvate kinase beta subunit	PKp2/PKp-β1	Zm00001eb024280;Zm00001eb157810;	RcuChr04g2517	BnaA02G0142800ZS;BnaA02G0142900ZS;BnaA10G0095100ZS;BnaA10G0095200ZS;BnaC02G0181100ZS;BnaC06G0372100ZS;BnaC06G0372200ZS;BnaC09G0350100ZS;
AT3G22960	Plastid	pyruvate kinase alpha subunit	PKp1/PKp-α	Zm00001eb052130;Zm00001eb060760;Zm00001eb301440;	RcuChr06g1639;RcuChr06g1640;RcuChr09g0618;	BnaA01G0296700ZS;BnaA03G0374700ZS;BnaC01G0366100ZS;BnaC03G0458500ZS;
			PK
AT1G53310	Cytosol	phosphoenolpyruvate carboxylase	PECP1	Zm00001eb309660		BnaA08G0015000ZS;BnaC03G0799400ZS;BnaC06G0128100ZS;BnaC06G0128200ZS;BnaC09G0325700ZS;
AT1G68750	Cytosol	phosphoenolpyruvate carboxylase	PECP4	Zm00001eb126420	RcuChr04g1449	BnaA02G0368100ZS;BnaA07G0273100ZS;BnaA09G0439500ZS;BnaC05G0224400ZS;BnaC06G0040500ZS;BnaC06G0309400ZS;
AT2G42600	Cytosol	phosphoenolpyruvate carboxylase	PECP2	Zm00001eb346640;Zm00001eb383680;Zm00001eb419330;		BnaA04G0271500ZS;BnaA05G0032800ZS;BnaA08G0151700ZS;BnaC04G0035200ZS;BnaC04G0588900ZS;BnaC09G0325600ZS;
AT3G14940	Cytosol	phosphoenolpyruvate carboxylase	PECP3	Zm00001eb204600;Zm00001eb238670;Zm00001eb370590;Zm00001eb428710;	RcuChr04g2817;RcuChr05g0001;RcuChr09g1904;	BnaA01G0351300ZS;BnaA03G0339500ZS;BnaA05G0403400ZS;BnaC01G0435300ZS;BnaC01G0435400ZS;BnaC03G0408700ZS;BnaC03G0572600ZS;BnaC03G0572800ZS;BnaC03G0573500ZS;BnaC05G0452700ZS;BnaC06G0127900ZS;BnaC06G0128000ZS;Bnascaffold0717G0000200ZS'
Sugar Transporters
AT1G09960	Vacuole	Sucrose-proton symporter	SUC4	Zm00001eb133930	RcuChr02g0736	BnaA06G0062300ZS;BnaA09G0659900ZS;BnaC05G0078000ZS;BnaC08G0522900ZS;
AT1G22710	Plasma Membrane	Sucrose-proton symporter	SUC2		RcuChr02g1381;RcuChr02g1383;	BnaA07G0121100ZS;BnaA09G0459100ZS;BnaC05G0197900ZS;BnaC07G0178300ZS;
AT1G71880	Plasma Membrane	Sucrose-proton symporter	SUC1			BnaA02G0195600ZS;BnaA03G0022900ZS;BnaA03G0544300ZS;BnaA07G0261900ZS;BnaA07G0329000ZS;BnaC02G0260500ZS;BnaC03G0027800ZS;BnaC06G0292700ZS;BnaC06G0385100ZS;BnaC07G0521200ZS;BnaC09G0586700ZS;
AT2G02860	Plasma Membrane	Sucrose-proton symporter	SUC3	Zm00001eb005460;Zm00001eb048470;Zm00001eb183000;Zm00001eb244930;Zm00001eb259340;Zm00001eb402200;	RcuChr01g0670	BnaA02G0325200ZS;BnaA06G0401000ZS;BnaC02G0438400ZS;BnaC07G0280500ZS;
AT2G14670	Plasma Membrane	Sucrose-proton symporter	SUC8
AT5G43610	Plasma Membrane	Sucrose-proton symporter	SUC6
AT1G11260	Plasma Membrane	Sugar-transporter	STP1	Zm00001eb000240;Zm00001eb043150;Zm00001eb110690;Zm00001eb159990;Zm00001eb171880;Zm00001eb391140;	RcuChr02g1603;RcuChr02g1608;RcuChr02g1612;RcuChr02g2206;RcuChr05g2619;RcuChr05g3420;	BnaA06G0073000ZS;BnaA09G0653600ZS;BnaC05G0090700ZS;BnaC08G0514000ZS;
AT1G77210	Plasma Membrane	Sugar-transporter	STP14	Zm00001eb098100;Zm00001eb309780;	RcuChr01g3108;RcuChr03g1533;RcuChr09g0566;	BnaA07G0367200ZS;BnaC06G0431700ZS;
AT3G05960	Plasma Membrane	Sugar-transporter	STP6		RcuChr01g3479	BnaA01G0394200ZS;BnaA03G0301300ZS;BnaA05G0470400ZS;BnaC03G0361000ZS;BnaC05G0531200ZS;
AT3G19930	Plasma Membrane	Sugar-transporter	STP4	Zm00001eb324180		BnaA03G0360300ZS;BnaA05G0358600ZS;BnaC01G0391800ZS;BnaC03G0440200ZS;BnaC03G0440300ZS;BnaC05G0393800ZS;
AT4G02050	Plasma Membrane	Sugar-transporter	STP7	Zm00001eb312640	RcuChr03g1187	BnaA09G0022800ZS;BnaA09G0109200ZS;BnaC03G0328100ZS;BnaC09G0007000ZS;BnaC09G0111100ZS;
AT4G21480	Plasma Membrane	Sugar-transporter	STP12			BnaC01G0141800ZS
AT5G23270	Plasma Membrane	Sugar-transporter	STP11			BnaA03G0402000ZS;BnaC07G0373700ZS;
AT5G26250	Plasma Membrane	Sugar-transporter	STP8	Zm00001eb303000	RcuChr01g3480;RcuChr09g0466;RcuChr09g1686;RcuChr09g1687;RcuChr09g1693;	BnaA06G0342400ZS;BnaC01G0484700ZS;BnaC07G0352400ZS;
AT5G26340	Plasma Membrane	Sugar-transporter	STP13 MSS1	Zm00001eb008810	RcuChr09g0464	BnaA06G0342800ZS;BnaA09G0061000ZS;BnaC07G0352000ZS;BnaC09G0049500ZS;
AT5G61520	Plasma Membrane	Sugar-transporter	STP3	Zm00001eb047630;Zm00001eb377440;	RcuChr04g2237;RcuChr04g2238;	BnaA03G0410500ZS;BnaC07G0382700ZS;
			STP
Plastid Transporters
AT5G46110	Plastid	triose Phosphate Translocator	TPT	Zm00001eb118870;Zm00001eb339490;Zm00001eb347570;Zm00001eb382460	RcuChr01g0525;RcuChr05g2354;	BnaA02G0297700ZS;BnaA06G0426200ZS;BnaC02G0406000ZS;BnaC04G0223400ZS;BnaC07G0246200ZS;
AT3G01550	Plastid	phosphoenolpyruvate/phosphate translocator	PPT2	Zm00001eb183990		BnaA03G0283100ZS;BnaC03G0340700ZS;
AT5G33320	Plastid	phosphoenolpyruvate/phosphate translocator	PPT1	Zm00001eb042970;Zm00001eb057990;Zm00001eb097690;Zm00001eb122890;Zm00001eb164180;Zm00001eb283310;Zm00001eb309230;	RcuChr04g1870	BnaA08G0080000ZS;BnaC08G0113600ZS;
AT1G61800	Plastid	glucose6-Phosphate/phosphate transporter 2	GPT2	Zm00001eb106160;Zm00001eb171700;Zm00001eb322950;Zm00001eb413160;	RcuChr05g3535	BnaA01G0283200ZS;BnaA09G0652900ZS;BnaC01G0346700ZS;BnaC08G0512600ZS;
AT5G54800	Plastid	glucose6-Phosphate/phosphate transporter 1	GPT1		RcuChr09g1202	BnaA02G0131200ZSBnaA03G0123900ZSBnaA10G0109900ZSBnaC02G0164000ZSBnaC03G0143500ZSBnaC09G0373400ZS
AT5G17630	Plastid	xylulose-5-phosphate/phosphate translocator	XPT		RcuChr10g0933;RcuChr10g0934;	BnaA10G0193200ZS;BnaC09G0488800ZS;
AT5G16150	Plastid	glucose transporter	GLT1	Zm00001eb125210;Zm00001eb335350;	RcuChr05g1727	BnaA03G0066800ZS;BnaA10G0203300ZS;BnaC03G0077600ZS;BnaC09G0501900ZS;
AT1G15500	Plastid	nucleotide transporter 1	NTT2			BnaA06G0104500ZS;BnaA08G0267900ZS;BnaC05G0129700ZS;BnaC08G0233900ZS;Bnascaffold0025G0001600ZS;
AT1G80300	Plastid	nucleotide transporter 1	NTT1	Zm00001eb158490;Zm00001eb240440;Zm00001eb359310;	RcuChr08g1007	BnaA01G0252700ZS;BnaA07G0225900ZS;BnaA07G0389800ZS;BnaC06G0243100ZS;BnaC06G0458200ZS;Bnascaffold0025G0001500ZS;
AT5G12860	Plastid	dicarboxylate transporter	DiT1	Zm00001eb200110;Zm00001eb334520;Zm00001eb410930;	RcuChr04g2612	BnaA10G0226600ZS;BnaC09G0532000ZS;
AT5G64290	Plastid	dicarboxylate transporter	DiT2.1	Zm00001eb033390;Zm00001eb101270;Zm00001eb179670;	RcuChr06g1410	BnaA06G0293200ZS;BnaA09G0087600ZS;BnaC02G0542200ZS;BnaC03G0533200ZS;BnaC03G0551500ZS;BnaC09G0081700ZS;
AT5G64280	Plastid	dicarboxylate transporter	DiT2.2			BnaA02G0407900ZS;BnaC02G0542100ZS;
Organic Acid and TCA
AT4G26970	mito/perox	aconitase B		Zm00001eb131380;Zm00001eb2340202022/1/11		BnaA08G0168700ZS;BnaC08G0171000ZS;BnaC09G0374900ZS;
AT4G35830	mito/perox	aconitase B		Zm00001eb041620	RcuChr05g0187	BnaA01G0026800ZS;BnaA08G0177200ZS;BnaC01G0031700ZS;BnaC03G0701000ZS;BnaC03G0701100ZS;
AT2G05710	mito/perox	aconitate hydratase		Zm00001eb002960;Zm00001eb089800;;Zm00001eb105870;Zm00001eb171440;Zm00001eb234010;Zm00001eb264430;Zm00001eb312320;Zm00001eb394900;Zm00001eb402710;Zm00001eb419110;	RcuChr07g2014;RcuChr09g1138;	BnaA03G0388300ZS;BnaA06G0074800ZS;BnaA07G0056400ZS;BnaC03G0480800ZS;BnaC03G0480900ZS;BnaC07G0083300ZS;
AT3G58740	perox	citrate (SI)-synthase	CSY1			BnaA09G0537900ZS
AT2G42790	perox	citrate (SI)-synthase	CSY3			BnaA05G0033900ZS;BnaC04G0036600ZS;
AT2G44350	mitochondria	citrate (SI)-synthase	CSY4	Zm00001eb206090;Zm00001eb206100;Zm00001eb236450;	RcuChr06g0651	BnaA03G0216900ZS;BnaA04G0281200ZS;BnaC03G0255400ZS;BnaC04G0279800ZS;BnaC04G0599300ZS;
AT3G60100	mitochondria	citrate (SI)-synthase	CSY5			BnaA04G0018400ZS
AT5G50950	cytosol	fumarase	FUM2
AT2G47510	mitochondria	fumarate hydratase	FUM1	Zm00001eb016240;Zm00001eb165980;	RcuChr01g1180	BnaA04G0298600ZS;BnaA04G0298700ZS;BnaA05G0004200ZS;BnaC01G0502300ZS;BnaC04G0004300ZS;BnaC04G0004900ZS;BnaC04G0615800ZS;BnaC07G0344300ZS;
AT5G03290	mitochondria	NAD+-dependent isocitrate dehydrogenase	IDH-V	Zm00001eb013290;Zm00001eb128830;Zm00001eb332780;	RcuChr10g1819	BnaA02G0011700ZS;BnaA03G0009600ZS;BnaA10G0292000ZS;BnaC02G0008400ZS;BnaC03G0013600ZS;BnaC06G0263800ZS;BnaC09G0611500ZS;
AT3G09810	mitochondria	NAD+-dependent isocitrate dehydrogenase catalytic subunit	IDH-VI	Zm00001eb013280		BnaA05G0439700ZS;BnaC05G0500800ZS;
AT2G17130	mitochondria	NAD+-dependent isocitrate dehydrogenase regulatory subunit	IDH-II			BnaA07G0031700ZS;BnaC07G0057600ZS;
AT4G35260	mitochondria	NAD+-dependent isocitrate dehydrogenase regulatory subunit	IDH-I	Zm00001eb183760;Zm00001eb424940;	RcuChr05g3179	BnaA01G0031100ZS;BnaA08G0130100ZS;BnaC01G0036100ZS;BnaC03G0738100ZS;
AT4G35650	mitochondria	NAD+-dependent isocitrate dehydrogenase regulatory subunit	IDH-III	Zm00001eb246080		BnaA08G0179100ZS;BnaC03G0699300ZS;
AT1G54340	perox?	NADP+-dependent isocitrate dehydrogenase regulatory subunit	ICDH		RcuChr04g0510	BnaA07G0204000ZS;BnaC06G0095300ZS;BnaC06G0095400ZS;BnaC06G0213200ZS;
AT1G65930	cytosol	NADP+-dependent isocitrate dehydrogenase regulatory subunit	CICDH	Zm00001eb158070;Zm00001eb296030;Zm00001eb296460;Zm00001eb324140;Zm00001eb359420;Zm00001eb384610;	RcuChr05g0551	BnaA02G0158900ZS;BnaA06G0198400ZS;BnaA06G0198500ZS;BnaA07G0284100ZS;BnaC02G0203000ZS;BnaC03G0588900ZS;BnaC06G0325800ZS;
AT5G14590	chl/mito?	NADP+-dependent isocitrate dehydrogenase regulatory subunit		Zm00001eb077860	RcuChr05g3404	BnaA03G0059700ZS;
AT1G24180	mitochondria	pyruvate dehydrogenase (acetyl-transferring)		Zm00001eb228460;Zm00001eb371680;		BnaA07G0112400ZS;BnaA07G0315300ZS;BnaA09G0447400ZS;BnaC05G0211900ZS;BnaC06G0366800ZS;BnaC07G0169800ZS;
AT1G59900	mitochondria	pyruvate dehydrogenase (acetyl-transferring)		Zm00001eb194780;Zm00001eb225630;Zm00001eb254060;	RcuChr01g0755	BnaA01G0269000ZS;BnaA03G0569300ZS;BnaC01G0328900ZS;BnaC04G0228600ZS;BnaC04G0228700ZS;
AT5G50850	mitochondria	pyruvate dehydrogenase (acetyl-transferring)		Zm00001eb036940;Zm00001eb084130;Zm00001eb102550;Zm00001eb317910;	RcuChr10g1621	BnaA02G0151600ZS;BnaA03G0142800ZS;BnaA10G0082700ZS;BnaC02G0194200ZS;BnaC03G0165900ZS;BnaC09G0325800ZS;
AT2G18450	mitochondria	succinate dehydrogenase (ubiquinone)				BnaA06G0311700ZS;BnaC03G0511700ZS;
AT3G27380	mitochondria	succinate dehydrogenase (ubiquinone)		Zm00001eb375150		BnaA02G0344300ZS;BnaA09G0039100ZS;BnaC02G0462600ZS;BnaC07G0305400ZS;BnaC09G0024400ZS;
AT5G65165	mitochondria	succinate dehydrogenase (ubiquinone)			RcuChr07g0954	BnaA02G0411700ZS;BnaC02G0547000ZS;
AT1G08480	mitochondria	succinate:ubiquinone oxidoreductase		Zm00001eb173990;Zm00001eb260600;	RcuChr08g2481	BnaA06G0050600ZS;BnaA08G0299300ZS;BnaC05G0063200ZS;BnaC08G0183900ZS;
AT1G47420	mitochondria	succinate:ubiquinone oxidoreductase		Zm00001eb053470;Zm00001eb217160;	RcuChr02g0511	BnaA08G0044900ZS;BnaA10G0057800ZS;BnaC06G0020200ZS;BnaC08G0057800ZS;BnaC08G0081800ZS;
AT2G46390	mitochondria	succinate:ubiquinone oxidoreductase				BnaC03G0263900ZS
AT2G46505	mitochondria	succinate:ubiquinone oxidoreductase				BnaA03G0225400ZS;BnaA05G0014700ZS;BnaC03G0264600ZS;
AT3G47833	mitochondria	succinate:ubiquinone oxidoreductase		Zm00001eb098990;Zm00001eb311750;		BnaA06G0172300ZS;BnaC03G0575100ZS;BnaC03G0622900ZS;
AT5G40650	mitochondria	succinate:ubiquinone oxidoreductase		Zm00001eb069360;Zm00001eb097190;Zm00001eb100150;Zm00001eb173490;Zm00001eb175570;Zm00001eb261270;Zm00001eb315360;Zm00001eb358070;	RcuChr05g1514	BnaA06G0382900ZS;BnaA07G0174400ZS;BnaC06G0167200ZS;
AT5G62575	mitochondria	succinate:ubiquinone oxidoreductase			RcuChr04g1817
AT5G66760	mitochondria	succinate:ubiquinone oxidoreductase		Zm00001eb017710;Zm00001eb018220;Zm00001eb117970;Zm00001eb229330;Zm00001eb290870;Zm00001eb299550;Zm00001eb306180;Zm00001eb337870;Zm00001eb422230;Zm00001eb442300;	RcuChr03g0462	BnaA07G0146200ZS;BnaA09G0098400ZS;BnaC02G0554900ZS;BnaC07G0211500ZS;BnaC09G0096700ZS;BnaC09G0098000ZS;
AT5G08300	mitochondria	succinate-CoA ligase alpha subunit				BnaA02G0028500ZS;BnaA03G0032000ZS;BnaA10G0254300ZS;BnaC02G0031300ZS;BnaC03G0038900ZS;BnaC09G0568100ZS;
AT5G23250	mitochondria	succinate-CoA ligase alpha subunit		Zm00001eb107590;Zm00001eb3254202022/1/11	RcuChr02g2930	BnaA03G0402200ZS;BnaC07G0373900ZS;
AT2G20420	mitochondria	succinate-CoA ligase beta subunit		Zm00001eb185030;Zm00001eb247500;Zm00001eb277730;Zm00001eb283930;	RcuChr07g2344	BnaA07G0003200ZS;BnaA09G0135200ZS;BnaC07G0009000ZS;BnaC09G0144200ZS;
AT1G04410	Cytosol	NAD/P-dependent malate dehydrogenase	MDH		RcuChr01g0113	BnaA08G0315200ZS;BnaA09G0190100ZS;BnaA10G0025900ZS;BnaC05G0027200ZS;BnaC08G0010500ZS;BnaC09G0218500ZS;
AT5G43330	Cytosol	NAD/P-dependent malate dehydrogenase	MDH	Zm00001eb045790;Zm00001eb074700;Zm00001eb221790;Zm00001eb304640;Zm00001eb373750;	RcuChr09g0703	BnaC08G0010700ZS
AT5G56720	Cytosol	NAD/P-dependent malate dehydrogenase	MDH			BnaA10G0126300ZS;BnaC09G0398700ZS;
AT3G47520	Plastid	NAD/P-dependent malate dehydrogenase	MDH	Zm00001eb041400;Zm00001eb179730;Zm00001eb328310;	RcuChr04g1680	BnaA06G0080200ZS;BnaA06G0175200ZS;BnaA06G0260100ZS;BnaC03G0619400ZS;BnaC05G0099300ZS;
AT5G58330	Plastid	NAD/P-dependent malate dehydrogenase	MDH	Zm00001eb038930	RcuChr06g2398	BnaA02G0111100ZS;BnaA03G0107100ZS;BnaA10G0138800ZS;BnaC01G0303900ZS;BnaC02G0136200ZS;BnaC03G0123700ZS;BnaC09G0416100ZS;
AT1G53240	Mitochondria	NAD/P-dependent malate dehydrogenase	MDH	Zm00001eb158270;Zm00001eb296550;Zm00001eb344340;	RcuChr05g2299;RcuChr09g2224;	BnaA05G0162400ZS;BnaA06G0013200ZS;BnaA08G0015400ZS;BnaC03G0797800ZS;BnaC06G0076200ZS;BnaC06G0127300ZS;BnaC06G0127500ZS;
AT3G15020	Mitochondria	NAD/P-dependent malate dehydrogenase	MDH
AT2G22780	Peroxisome	peroxisomal NAD-malate dehydrogenase	PMDH1	Zm00001eb059070;Zm00001eb134330;	RcuChr06g1570;RcuChr07g0721;	BnaA04G0149200ZS;BnaA10G0248000ZS;BnaC02G0036000ZS;BnaC03G0290700ZS;BnaC03G0740200ZS;BnaC04G0441600ZS;BnaC07G0128000ZS;BnaC07G0199300ZS;BnaC09G0329200ZS;BnaC09G0561100ZS;
AT5G09660	Peroxisome	peroxisomal NAD-malate dehydrogenase	PMDH2			BnaA02G0032600ZS
AT2G19900	Cytosol	NADP-malic enzyme	NADP-ME1	Zm00001eb137080;Zm00001eb143650;Zm00001eb169830;		BnaA07G0007700ZS;BnaC07G0019000ZS;
AT5G11670	Cytosol	NADP-malic enzyme	NADP-ME2	Zm00001eb059410;Zm00001eb283570;		BnaA02G0041500ZS;BnaA03G0045200ZS;BnaC02G0047800ZS;BnaC03G0052300ZS;
AT5G25880	Cytosol	NADP-malic enzyme	NADP-ME3	Zm00001eb154490;Zm00001eb285890;Zm00001eb349990;Zm00001eb371140;	RcuChr03g1548;RcuChr03g2004;	BnaA06G0339400ZS;BnaC04G0177200ZS;BnaC07G0354800ZS;
AT1G79750	Plastid	NADP-malic enzyme	NADP-ME4	Zm00001eb121470	RcuChr08g0837	BnaA07G0245100ZS;BnaC06G0268800ZS;
AT2G13560	Mitochondria	NAD-malic enzyme	NAD-ME1	Zm00001eb321980	RcuChr01g0017	BnaA09G0104300ZS;BnaC06G0199800ZS;BnaC09G0105200ZS;
AT4G00570	Mitochondria	NAD-malic enzyme	NAD-ME2	Zm00001eb220780	RcuChr01g0273	BnaA03G0279600ZS;BnaA09G0004700ZS;BnaA09G0013000ZS;BnaC03G0336600ZS;
Other Carbohydrate Metabolism
AT3G20440	Plastid	1,4-alpha-glucan branching enzyme		Zm00001eb357830	RcuChr09g1097	BnaA05G0353600ZS;BnaC05G0386400ZS;
AT2G36390	Plastid	1,4-alpha-glucan branching enzyme				BnaA04G0234400ZS;BnaA05G0086300ZS;BnaC04G0101500ZS;
AT5G03650	Plastid	1,4-alpha-glucan branching enzyme		Zm00001eb084160;Zm00001eb228530;Zm00001eb242610;	RcuChr02g0097	BnaA10G0290300ZS;BnaC09G0609500ZS;
AT4G18240	Plastid	starch synthase	SS	Zm00001eb353810	RcuChr05g2119;RcuChr07g2680;	BnaA08G0108600ZS;BnaC08G0157800ZS;
AT1G11720	Plastid	starch synthase	SS	Zm00001eb070230;Zm00001eb413290;Zm00001eb431240;	RcuChr05g3573	BnaA06G0076000ZS;BnaA08G0282700ZS;BnaC05G0093400ZS;BnaC08G0211500ZS;BnaC08G0211900ZS;
AT5G65685	Plastid (predicted)	starch synthase	SS	Zm00001eb191890;Zm00001eb351550;	RcuChr07g0729	BnaA06G0306200ZS;BnaA06G0306300ZS;BnaC03G0518200ZS;
AT5G48300	Plastid	ADP-glucose pyrophosphorylase	ApS1	Zm00001eb042990Zm00001eb097730Zm00001eb176800Zm00001eb348430Zm00001eb405170Zm00001eb425260	RcuChr07g2649	BnaA06G0365000ZS;BnaA07G0059800ZS;BnaC07G0091100ZS;BnaC07G0327700ZS;
AT5G19220	Plastid	ADP-glucose pyrophosphorylase	ApL1	Zm00001eb056340	RcuChr09g0483	BnaA02G0078000ZS;BnaA10G0182000ZS;BnaC02G0092700ZS;BnaC09G0471700ZS;
AT4G39210	Plastid	glucose-1-phosphate adenylyltransferase		Zm00001eb017580	RcuChr08g1383	BnaA06G0447900ZS;BnaC07G0545100ZS;Bnascaffold0025G0037500ZS;
AT2G21590	Plastid	glucose-1-phosphate adenylyltransferase				BnaA02G0341600ZS;BnaA04G0139700ZS;BnaA09G0072500ZS;BnaC03G0094800ZS;BnaC04G0404600ZS;BnaC04G0430300ZS;BnaC09G0301900ZS;
AT1G27680	Plastid (predicted)	glucose-1-phosphate adenylyltransferase		Zm00001eb159060;Zm00001eb296990;Zm00001eb304130;	RcuChr01g1377;RcuChr02g0345;	BnaA09G0428800ZS;BnaC03G0645700ZS;BnaC05G0237800ZS;
AT5G18070	Plastid	phosphoglucomutase		Zm00001eb119880	RcuChr05g3189	BnaA03G0076000ZS;BnaA10G0190800ZS;BnaC03G0086900ZS;BnaC09G0484800ZS;
AT3G45940	Plastid	alpha-glucosidase		Zm00001eb333050	RcuChr10g2600
AT1G68560	Plastid	alpha-glucosidase		Zm00001eb125360	RcuChr04g1382	BnaA02G0175000ZS;BnaA07G0274700ZS;BnaA07G0302500ZS;BnaA10G0035600ZS;BnaC02G0226300ZS;BnaC06G0311300ZS;BnaC06G0350800ZS;
AT5G11720	Plastid	alpha-glucosidase		Zm00001eb273940	RcuChr04g1133;RcuChr04g1137;	BnaA03G0045400ZS;BnaC03G0052600ZS;
AT3G23640	Plastid	alpha-glucosidase		Zm00001eb096920;Zm00001eb305980;	RcuChr05g3077	BnaA01G0289500ZS;BnaA01G0289700ZS;BnaA01G0289800ZS;BnaC01G0355400ZS;
AT2G40840	Plastid	4-alpha-glucanotransferase		Zm00001eb002650;Zm00001eb016430;Zm00001eb197360;Zm00001eb329980;	RcuChr10g2788	BnaA03G0200100ZS;BnaA05G0021100ZS;BnaC04G0022200ZS;BnaC07G0403900ZS;
AT5G64860	Plastid	4-alpha-glucanotransferase		Zm00001eb328070	RcuChr07g1046	BnaA09G0090000ZS;BnaC09G0086100ZS;
AT4G17090	Plastid	beta-amylase		Zm00001eb023950;Zm00001eb339380;Zm00001eb390820;	RcuChr05g3224	BnaA01G0180200ZS;BnaA03G0438900ZS;BnaA08G0103100ZS;BnaC01G0230400ZS;BnaC07G0413500ZS;BnaC08G0148100ZS;
AT5G55700	Plastid	beta-amylase			RcuChr09g0996	BnaA02G0126300ZS;BnaA03G0119800ZS;BnaC02G0157300ZS;BnaC03G0138800ZS;
AT5G45300	Plastid	beta-amylase		Zm00001eb208910	RcuChr05g3050	BnaA02G0292500ZS;BnaA09G0200100ZS;BnaC02G0399800ZS;
AT4G15210	Plastid	beta-amylase		Zm00001eb106420;Zm00001eb323450;	RcuChr07g1881	BnaA08G0006000ZS;BnaA08G0092600ZS;BnaC03G0810700ZS;BnaC08G0132400ZS;BnaC08G0132500ZS;BnaC08G0132900ZS;
AT4G00490	Plastid	beta-amylase			RcuChr01g0307	BnaA09G0004300ZS;BnaA09G0012700ZS;
AT3G23920	Plastid	beta-amylase		Zm00001eb003440;Zm00001eb118940;Zm00001eb222250;Zm00001eb347690;	RcuChr09g0800	BnaA03G0378500ZS;BnaA07G0069900ZS;BnaC03G0463700ZS;BnaC07G0105100ZS;
AT2G45880	Plastid	beta-amylase		Zm00001eb307700	RcuChr01g0306;RcuChr04g1217;	BnaA05G0056000ZS;BnaC04G0062300ZS;
AT2G32290	Plastid	beta-amylase				BnaA05G0116100ZS;BnaC04G0147700ZS;
AT3G46970	Plastid	phosphorylase		Zm00001eb147780	RcuChr01g3467;RcuChr05g2357;	BnaA06G0179000ZS;BnaC03G0614900ZS;
AT5G04360	Plastid	pullulanase		Zm00001eb088740;Zm00001eb251270;	RcuChr06g2415	BnaA05G0311300ZS;BnaA10G0284100ZS;BnaC09G0602800ZS;
AT4G25000	Plastid	alpha-amylase		Zm00001eb038060;Zm00001eb100790;Zm00001eb255870;Zm00001eb311720;Zm00001eb311730;	RcuChr02g0535;RcuChr02g0537;	BnaA01G0203800ZS;BnaC01G0256100ZS;
AT1G76130	Plastid	alpha-amylase		Zm00001eb084540	RcuChr02g0150	BnaA07G0358100ZS;BnaC06G0268200ZS;BnaC06G0421300ZS;
AT1G69830	Plastid	alpha-amylase		Zm00001eb154950	RcuChr01g0695;RcuChr05g0957;	BnaA07G0312900ZS;BnaC06G0364000ZS;
AT4G01900	Plastid	GLNB1 homolog; regulates ACCase activity	PII		RcuChr01g1289;RcuChr01g1292;RcuChr01g1508;	BnaA03G0274000ZS;BnaC03G0329500ZS;BnaC09G0005800ZS;
AT4G15530	Plastid	Pyruvate orthophosphate dikinase	Plastid-PPDK	Zm00001eb287770;Zm00001eb349810;	RcuChr09g0408	BnaA01G0195500ZS;BnaA03G0427900ZS;BnaC01G0246400ZS;BnaC07G0401300ZS;
AT3G04530	Cytosol	Phosphoenolpyruvate carboxykinase	PEPCK3	Zm00001eb258360	RcuChr10g1151
AT5G65690	Cytosol	Phosphoenolpyruvate carboxykinase	PEPCK2			BnaA02G0414700ZS;BnaA06G0306000ZS;BnaC02G0550700ZS;BnaC03G0518500ZS;
AT4G37870	Cytosol	Phosphoenolpyruvate carboxykinase	PEPCK1	Zm00001eb011080;Zm00001eb201380;Zm00001eb333390;Zm00001eb333420;Zm00001eb398370;	RcuChr02g0745;RcuChr07g0731;	BnaA01G0011500ZS;BnaA03G0566100ZS;BnaC01G0013800ZS;BnaC07G0540900ZS;
