# Supplementary material for: An integrated omics analysis reveals the gene expression profiles of maize, castor bean, and rapeseed for seed oil biosynthesis
Source: BMC Plant Biol. 2022 Mar 29;22:153. doi: 10.1186/s12870-022-03495-y (PMC8966334; doi:10.1186/s12870-022-03495-y)
Supplement: Supplementary file 3 — Additional file 3: Table S2. GO enrichment terms of total differential expressed maize, castor bean, and rapeseed genes, and the GO enrichment terms of conserved genes (shared by three species), dicot-specific (shared by castor bean and rapeseed) regulated genes, and embryo-specific (shared by rapeseed and maize) regulated genes. [file 12870_2022_3495_MOESM3_ESM.xlsx]

## Sheet: Rape
Table S2. GO enrichment terms of total differential expressed maize, castor bean, and rapeseed genes, and the GO enrichment terms of conserved genes (shared by three species), dicot-specific (shared by castor bean and rapeseed) regulated genes, and embryo-specific (shared by rapeseed and maize) regulated genes.
GO.ID	Term	Annotated	Significant	Expected	Rank in classic	classic	weight
GO:0015979	photosynthesis	480	322	260.65	12	5.7e-09	1.2e-09
GO:0009765	photosynthesis, light harvesting	95	75	51.59	23	4.8e-07	1.6e-08
GO:0009409	response to cold	418	278	226.98	21	2e-07	4.3e-07
GO:0007018	microtubule-based movement	244	169	132.5	28	1.1e-06	1.1e-06
GO:0009414	response to water deprivation	368	244	199.83	29	1.6e-06	3.5e-06
GO:0009737	response to abscisic acid	671	420	364.37	37	6.3e-06	5.2e-06
GO:0015995	chlorophyll biosynthetic process	82	61	44.53	62	0.00014	2e-05
GO:0006006	glucose metabolic process	79	58	42.9	76	0.00037	6.5e-05
GO:0005978	glycogen biosynthetic process	28	25	15.2	53	8.4e-05	8.4e-05
GO:0010218	response to far red light	64	46	34.75	137	0.003	8.8e-05
GO:0006412	translation	1108	637	601.67	241	0.01545	0.00011
GO:0009627	systemic acquired resistance	69	50	37.47	112	0.0015	0.00014
GO:0046686	response to cadmium ion	248	163	134.67	64	0.00016	0.00016
GO:0006334	nucleosome assembly	68	52	36.93	60	0.00013	0.00027
GO:0006556	S-adenosylmethionine biosynthetic process	18	17	9.77	72	0.00027	0.00027
GO:0006633	fatty acid biosynthetic process	216	141	117.29	86	0.00065	0.0003
GO:0071249	cellular response to nitrate	35	29	19.01	77	0.00039	0.00039
GO:0010114	response to red light	77	58	41.81	58	0.00011	0.00054
GO:0006465	signal peptide processing	31	26	16.83	81	0.00054	0.00054
GO:0009651	response to salt stress	459	283	249.25	95	0.00077	0.00054
GO:0007015	actin filament organization	134	93	72.77	69	0.00025	0.00065
GO:0006097	glyoxylate cycle	12	12	6.52	87	0.00066	0.00066
GO:0009644	response to high light intensity	75	52	40.73	164	0.00562	0.00086
GO:0034599	cellular response to oxidative stress	84	63	45.61	50	7.2e-05	0.00088
GO:0032875	regulation of DNA endoreduplication	82	59	44.53	96	0.00079	0.00101
GO:0006099	tricarboxylic acid cycle	141	95	76.57	103	0.00104	0.00104
GO:0015914	phospholipid transport	57	41	30.95	160	0.00486	0.00191
GO:0015977	carbon fixation	37	28	20.09	172	0.00616	0.00202
GO:0010431	seed maturation	77	54	41.81	146	0.00328	0.00206
GO:0010214	seed coat development	30	24	16.29	139	0.00317	0.00209
GO:0030261	chromosome condensation	29	25	15.75	75	0.00029	0.00222
GO:0016584	nucleosome positioning	14	13	7.6	128	0.00247	0.00247
GO:0010207	photosystem II assembly	46	37	24.98	66	0.0002	0.00308
GO:0009089	lysine biosynthetic process via diaminop...	30	24	16.29	140	0.00317	0.00317
GO:0009415	response to water	392	264	212.86	18	7.7e-08	0.00329
GO:0019419	sulfate reduction	10	10	5.43	124	0.00223	0.0041
GO:0009697	salicylic acid biosynthetic process	9	9	4.89	158	0.0041	0.0041
GO:0010200	response to chitin	103	69	55.93	171	0.0059	0.00458
GO:0009408	response to heat	291	175	158.02	307	0.02509	0.00509
GO:0006904	vesicle docking involved in exocytosis	40	30	21.72	165	0.00578	0.00578
GO:0000466	maturation of 5.8S rRNA from tricistroni...	24	20	13.03	136	0.00291	0.00652
GO:0009611	response to wounding	180	115	97.74	163	0.00562	0.00686
GO:0046168	glycerol-3-phosphate catabolic process	12	11	6.52	180	0.00728	0.00728
GO:0009612	response to mechanical stimulus	10	10	5.43	125	0.00223	0.00755
GO:0010158	abaxial cell fate specification	8	8	4.34	182	0.00755	0.00755
GO:0042989	sequestering of actin monomers	8	8	4.34	183	0.00755	0.00755
GO:0009739	response to gibberellin	157	98	85.25	293	0.02393	0.00971
GO:0006098	pentose-phosphate shunt	56	42	30.41	105	0.00114	0.00983
GO:0006564	L-serine biosynthetic process	18	15	9.77	203	0.01027	0.01027
GO:0007076	mitotic chromosome condensation	18	15	9.77	204	0.01027	0.01027
GO:0006221	pyrimidine nucleotide biosynthetic proce...	95	61	51.59	344	0.0321	0.01062
GO:0009631	cold acclimation	49	35	26.61	212	0.01071	0.01071
GO:0006260	DNA replication	335	222	181.91	36	4.8e-06	0.01233
GO:0009229	thiamine diphosphate biosynthetic proces...	11	10	5.97	219	0.0124	0.0124
GO:0051865	protein autoubiquitination	11	10	5.97	220	0.0124	0.0124
GO:0006535	cysteine biosynthetic process from serin...	43	31	23.35	224	0.01301	0.01301
GO:0006730	one-carbon metabolic process	53	36	28.78	339	0.03056	0.01302
GO:0009558	embryo sac cellularization	7	7	3.8	227	0.01391	0.01391
GO:0006168	adenine salvage	14	12	7.6	233	0.01495	0.01495
GO:0006096	glycolytic process	60	41	32.58	254	0.0189	0.0189
GO:0010264	myo-inositol hexakisphosphate biosynthet...	10	9	5.43	273	0.02097	0.02097
GO:0010270	photosystem II oxygen evolving complex a...	10	9	5.43	274	0.02097	0.02097
GO:0042335	cuticle development	26	20	14.12	240	0.0151	0.02182
GO:0009695	jasmonic acid biosynthetic process	25	19	13.58	282	0.02183	0.02183
GO:0051085	chaperone cofactor-dependent protein ref...	25	19	13.58	283	0.02183	0.02183
GO:0010305	leaf vascular tissue pattern formation	49	34	26.61	287	0.02267	0.02267
GO:0006378	mRNA polyadenylation	27	21	14.66	207	0.01034	0.0232
GO:0042742	defense response to bacterium	377	227	204.72	214	0.01132	0.02353
GO:0015996	chlorophyll catabolic process	22	19	11.95	114	0.00161	0.02389
GO:0006572	tyrosine catabolic process	13	11	7.06	295	0.02395	0.02395
GO:0009643	photosynthetic acclimation	13	11	7.06	296	0.02395	0.02395
GO:0010262	somatic embryogenesis	13	11	7.06	297	0.02395	0.02395
GO:0006542	glutamine biosynthetic process	16	13	8.69	305	0.02472	0.02472
GO:0071472	cellular response to salt stress	18	14	9.77	366	0.03611	0.02472
GO:0015994	chlorophyll metabolic process	110	86	59.73	20	1.6e-07	0.02533
GO:0071484	cellular response to light intensity	22	18	11.95	175	0.00697	0.02558
GO:0031507	heterochromatin assembly	11	10	5.97	221	0.0124	0.02561
GO:0055075	potassium ion homeostasis	13	11	7.06	298	0.02395	0.02561
GO:0006015	5-phosphoribose 1-diphosphate biosynthet...	6	6	3.26	308	0.02562	0.02562
GO:0006659	phosphatidylserine biosynthetic process	6	6	3.26	309	0.02562	0.02562
GO:0045038	protein import into chloroplast thylakoi...	6	6	3.26	310	0.02562	0.02562
GO:0052324	plant-type cell wall cellulose biosynthe...	6	6	3.26	311	0.02562	0.02562
GO:0071805	potassium ion transmembrane transport	6	6	3.26	312	0.02562	0.02562
GO:0008610	lipid biosynthetic process	819	483	444.74	149	0.0034	0.02638
GO:0006635	fatty acid beta-oxidation	49	34	26.61	288	0.02267	0.02829
GO:0006325	chromatin organization	352	219	191.14	113	0.0015	0.03034
GO:0006270	DNA replication initiation	45	31	24.44	349	0.03326	0.03326
GO:0006446	regulation of translational initiation	9	8	4.89	354	0.03517	0.03517
GO:0010019	chloroplast-nucleus signaling pathway	9	8	4.89	355	0.03517	0.03517
GO:0010098	suspensor development	9	8	4.89	356	0.03517	0.03517
GO:0019499	cyanide metabolic process	9	8	4.89	357	0.03517	0.03517
GO:0031936	negative regulation of chromatin silenci...	9	8	4.89	358	0.03517	0.03517
GO:0009051	pentose-phosphate shunt, oxidative branc...	18	14	9.77	367	0.03611	0.03611
GO:0009845	seed germination	171	104	92.86	443	0.04996	0.03647
GO:0045454	cell redox homeostasis	116	73	62.99	371	0.03707	0.03707
GO:0006166	purine ribonucleoside salvage	14	12	7.6	234	0.01495	0.03796
GO:0019252	starch biosynthetic process	14	12	7.6	235	0.01495	0.03796
GO:0055062	phosphate ion homeostasis	15	12	8.15	376	0.03776	0.03797
GO:0010268	brassinosteroid homeostasis	12	10	6.52	380	0.03798	0.03798
GO:0055089	fatty acid homeostasis	12	10	6.52	381	0.03798	0.03798
GO:0009744	response to sucrose	90	60	48.87	215	0.01145	0.03852
GO:0006749	glutathione metabolic process	70	46	38.01	350	0.03496	0.03915
GO:0016036	cellular response to phosphate starvatio...	62	41	33.67	386	0.03946	0.03946
GO:0006890	retrograde vesicle-mediated transport, G...	57	38	30.95	387	0.03949	0.03949
GO:0009097	isoleucine biosynthetic process	39	27	21.18	399	0.04191	0.04191
GO:0009687	abscisic acid metabolic process	36	27	19.55	190	0.00874	0.0471
GO:0042823	pyridoxal phosphate biosynthetic process	6	6	3.26	313	0.02562	0.04719
GO:0006654	phosphatidic acid biosynthetic process	5	5	2.72	423	0.0472	0.0472
GO:0019048	modulation by virus of host process	5	5	2.72	424	0.0472	0.0472
GO:0033310	chlorophyll a catabolic process	5	5	2.72	425	0.0472	0.0472
GO:0042372	phylloquinone biosynthetic process	5	5	2.72	426	0.0472	0.0472
GO:0043971	histone H3-K18 acetylation	5	5	2.72	427	0.0472	0.0472
GO:0045493	xylan catabolic process	5	5	2.72	428	0.0472	0.0472
GO:0046685	response to arsenic-containing substance	5	5	2.72	429	0.0472	0.0472
GO:0009956	radial pattern formation	40	30	21.72	166	0.00578	0.04946

## Sheet: Castor bean
GO.ID	Term	Annotated	Significant	Expected	Rank in classic	classic	weight
GO:0007018	microtubule-based movement	73	60	36.56	19	1.1e-08	1.9e-08
GO:0006096	glycolytic process	41	34	20.53	52	1.3e-05	1.3e-05
GO:0042026	protein refolding	39	32	19.53	63	3.6e-05	3.6e-05
GO:0016567	protein ubiquitination	205	127	102.67	99	0.00037	0.00011
GO:0061408	positive regulation of transcription from RNA polymerase II promoter in response to heat stress	17	16	8.51	77	0.00014	0.00014
GO:0009833	plant-type primary cell wall biogenesis	23	20	11.52	90	0.00025	0.00025
GO:0031146	SCF-dependent proteasomal ubiquitin-dependent protein catabolic process	53	39	26.54	101	0.00041	0.00041
GO:0006270	DNA replication initiation	22	18	11.02	169	0.00221	0.00049
GO:0030001	metal ion transport	177	108	88.65	160	0.00207	0.00059
GO:0045893	positive regulation of transcription, DNA-templated	266	161	133.22	96	0.00034	0.00069
GO:0000226	microtubule cytoskeleton organization	88	64	44.07	51	1.2e-05	0.00076
GO:0046777	protein autophosphorylation	100	64	50.08	196	0.00336	0.00087
GO:0006006	glucose metabolic process	43	34	21.54	70	8.6e-05	0.0013
GO:0034599	cellular response to oxidative stress	27	20	13.52	280	0.00973	0.00131
GO:0044772	mitotic cell cycle phase transition	68	47	34.06	135	0.00111	0.00186
GO:0006694	steroid biosynthetic process	56	39	28.05	173	0.00232	0.00195
GO:0010216	maintenance of DNA methylation	9	9	4.51	158	0.00198	0.00198
GO:0006629	lipid metabolic process	615	383	308.01	14	2.6e-10	0.00214
GO:0006541	glutamine metabolic process	28	22	14.02	155	0.00189	0.0022
GO:0006457	protein folding	170	117	85.14	28	4.7e-07	0.00232
GO:0006606	protein import into nucleus	38	28	19.03	176	0.00259	0.00265
GO:0030244	cellulose biosynthetic process	32	23	16.03	286	0.01019	0.00301
GO:0080167	response to karrikin	12	11	6.01	186	0.00321	0.00321
GO:0003333	amino acid transmembrane transport	59	42	29.55	123	0.00078	0.00332
GO:0006260	DNA replication	114	78	57.1	65	5.2e-05	0.00369
GO:0000727	double-strand break repair via break-induced replication	8	8	4.01	208	0.00395	0.00395
GO:0006004	fucose metabolic process	31	23	15.53	232	0.00542	0.00542
GO:0007266	Rho protein signal transduction	11	10	5.51	235	0.00593	0.00593
GO:0015995	chlorophyll biosynthetic process	14	12	7.01	245	0.00655	0.00655
GO:0007052	mitotic spindle organization	18	15	9.02	205	0.00382	0.00786
GO:0009640	photomorphogenesis	14	12	7.01	246	0.00655	0.00787
GO:0009408	response to heat	87	65	43.57	39	2.1e-06	0.00852
GO:0044255	cellular lipid metabolic process	399	248	199.83	30	5.1e-07	0.01013
GO:0000302	response to reactive oxygen species	54	37	27.05	224	0.00461	0.01013
GO:0009742	brassinosteroid mediated signaling pathw...	18	14	9.02	327	0.01565	0.01078
GO:0006298	mismatch repair	17	15	8.51	139	0.00119	0.01133
GO:0009058	biosynthetic process	2866	1550	1435.39	26	3.2e-07	0.01187
GO:0009734	auxin-activated signaling pathway	64	41	32.05	347	0.01667	0.01259
GO:0006813	potassium ion transport	34	24	17.03	303	0.01235	0.01345
GO:0055085	transmembrane transport	453	250	226.88	324	0.01488	0.0148
GO:0006876	cellular cadmium ion homeostasis	6	6	3.01	332	0.01576	0.01576
GO:0007076	mitotic chromosome condensation	6	6	3.01	333	0.01576	0.01576
GO:0051209	release of sequestered calcium ion into ...	6	6	3.01	334	0.01576	0.01576
GO:0045454	cell redox homeostasis	98	60	49.08	350	0.01697	0.01697
GO:0006520	cellular amino acid metabolic process	296	178	148.25	92	0.00027	0.01708
GO:0016226	iron-sulfur cluster assembly	26	19	13.02	320	0.0147	0.01757
GO:0008299	isoprenoid biosynthetic process	89	53	44.57	516	0.04549	0.0196
GO:0032981	mitochondrial respiratory chain complex ...	9	8	4.51	371	0.01973	0.01973
GO:0048015	phosphatidylinositol-mediated signaling	9	8	4.51	372	0.01973	0.01973
GO:0048280	vesicle fusion with Golgi apparatus	9	8	4.51	373	0.01973	0.01973
GO:0000278	mitotic cell cycle	197	142	98.66	12	1.9e-10	0.01979
GO:0000724	double-strand break repair via homologous recombination	52	40	26.04	67	6.5e-05	0.0204
GO:0051085	chaperone cofactor-dependent protein ref...	35	24	17.53	380	0.02081	0.02081
GO:0009414	response to water deprivation	29	22	14.52	215	0.00413	0.02186
GO:0006281	DNA repair	233	152	116.69	36	1.7e-06	0.02298
GO:0000160	phosphorelay signal transduction system	39	26	19.53	420	0.02706	0.02389
GO:0034605	cellular response to heat	35	30	17.53	50	1.1e-05	0.02448
GO:0018230	peptidyl-L-cysteine S-palmitoylation	17	13	8.51	393	0.02483	0.02483
GO:0030026	cellular manganese ion homeostasis	17	13	8.51	394	0.02483	0.02483
GO:0006094	gluconeogenesis	19	14	9.52	448	0.03219	0.02483
GO:0006487	protein N-linked glycosylation	31	20	15.53	671	0.07584	0.02483
GO:0016126	sterol biosynthetic process	26	19	13.02	321	0.0147	0.02655
GO:0000079	regulation of cyclin-dependent protein s...	40	27	20.03	367	0.01956	0.02702
GO:0006401	RNA catabolic process	70	41	35.06	714	0.09576	0.02893
GO:0007264	small GTPase mediated signal transductio...	65	42	32.55	304	0.01262	0.03128
GO:0000070	mitotic sister chromatid segregation	53	33	26.54	534	0.05002	0.03137
GO:0009411	response to UV	13	11	6.51	296	0.01137	0.03142
GO:0043067	regulation of programmed cell death	11	9	5.51	460	0.03305	0.03145
GO:0006267	pre-replicative complex assembly involve...	5	5	2.5	434	0.03148	0.03148
GO:0006556	S-adenosylmethionine biosynthetic proces...	5	5	2.5	435	0.03148	0.03148
GO:0009631	cold acclimation	5	5	2.5	436	0.03148	0.03148
GO:0009800	cinnamic acid biosynthetic process	5	5	2.5	437	0.03148	0.03148
GO:0045053	protein retention in Golgi apparatus	5	5	2.5	438	0.03148	0.03148
GO:0071249	cellular response to nitrate	19	14	9.52	449	0.03219	0.03219
GO:0007623	circadian rhythm	20	16	10.02	237	0.006	0.03294
GO:0006730	one-carbon metabolic process	22	16	11.02	415	0.0266	0.03299
GO:0045493	xylan catabolic process	11	9	5.51	461	0.03305	0.03305
GO:0097428	protein maturation by iron-sulfur cluste...	13	10	6.51	517	0.04663	0.03305
GO:0006012	galactose metabolic process	20	14	10.02	568	0.05836	0.03543
GO:0000373	Group II intron splicing	8	7	4.01	473	0.03547	0.03547
GO:0006465	signal peptide processing	8	7	4.01	474	0.03547	0.03547
GO:0033314	mitotic DNA replication checkpoint	8	7	4.01	475	0.03547	0.03547
GO:0035556	intracellular signal transduction	242	156	121.2	44	3.6e-06	0.03774
GO:0010027	thylakoid membrane organization	16	12	8.01	497	0.03886	0.03886
GO:0046854	phosphatidylinositol phosphorylation	16	12	8.01	498	0.03886	0.03886
GO:0009116	nucleoside metabolic process	52	35	26.04	271	0.00892	0.04383
GO:0009073	aromatic amino acid family biosynthetic ...	38	26	19.03	351	0.01705	0.0464
GO:0070475	rRNA base methylation	15	11	7.51	573	0.05988	0.04663
GO:0006334	nucleosome assembly	33	22	16.53	507	0.04067	0.05002
GO:0032482	Rab protein signal transduction	37	24	18.53	539	0.05019	0.05019
GO:0034620	cellular response to unfolded protein	24	19	12.02	192	0.00336	0.05493
GO:0006635	fatty acid beta-oxidation	14	12	7.01	247	0.00655	0.05506
GO:0006744	ubiquinone biosynthetic process	14	11	7.01	423	0.02902	0.05513
GO:0006303	double-strand break repair via nonhomolo...	10	8	5.01	553	0.0552	0.0552
GO:0018026	peptidyl-lysine monomethylation	10	8	5.01	554	0.0552	0.0552
GO:0030388	fructose 1,6-bisphosphate metabolic proc...	10	8	5.01	555	0.0552	0.0552
GO:0051259	protein complex oligomerization	40	25	20.03	674	0.07808	0.05589
GO:0006289	nucleotide-excision repair	32	24	16.03	199	0.00356	0.05797
GO:0005992	trehalose biosynthetic process	15	11	7.51	574	0.05988	0.05988
GO:0006486	protein glycosylation	106	65	53.09	308	0.01271	0.0626
GO:0016042	lipid catabolic process	90	59	45.08	164	0.00211	0.06284
GO:0006312	mitotic recombination	8	7	4.01	476	0.03547	0.06284
GO:0009263	deoxyribonucleotide biosynthetic process	8	7	4.01	477	0.03547	0.06284
GO:0006024	glycosaminoglycan biosynthetic process	5	5	2.5	439	0.03148	0.06286
GO:0000710	meiotic mismatch repair	4	4	2	587	0.06288	0.06288
GO:0001731	formation of translation preinitiation c...	4	4	2	588	0.06288	0.06288
GO:0006086	acetyl-CoA biosynthetic process from pyr...	4	4	2	589	0.06288	0.06288
GO:0006116	NADH oxidation	4	4	2	590	0.06288	0.06288
GO:0006297	nucleotide-excision repair, DNA gap fill...	4	4	2	591	0.06288	0.06288
GO:0006552	leucine catabolic process	4	4	2	592	0.06288	0.06288
GO:0009269	response to desiccation	4	4	2	593	0.06288	0.06288
GO:0009649	entrainment of circadian clock	4	4	2	594	0.06288	0.06288
GO:0009944	polarity specification of adaxial/abaxia...	4	4	2	595	0.06288	0.06288
GO:0009960	endosperm development	4	4	2	596	0.06288	0.06288
GO:0010158	abaxial cell fate specification	4	4	2	597	0.06288	0.06288
GO:0010424	DNA methylation on cytosine within a CG ...	4	4	2	598	0.06288	0.06288
GO:0016540	protein autoprocessing	4	4	2	599	0.06288	0.06288
GO:0031848	protection from non-homologous end joini...	4	4	2	600	0.06288	0.06288
GO:0042753	positive regulation of circadian rhythm	4	4	2	601	0.06288	0.06288
GO:0046168	glycerol-3-phosphate catabolic process	4	4	2	602	0.06288	0.06288
GO:0048478	replication fork protection	4	4	2	603	0.06288	0.06288
GO:0052746	inositol phosphorylation	4	4	2	604	0.06288	0.06288
GO:0009113	purine nucleobase biosynthetic process	13	10	6.51	518	0.04663	0.06293
GO:0006120	mitochondrial electron transport, NADH t...	7	6	3.51	625	0.06299	0.06299
GO:0006559	L-phenylalanine catabolic process	7	6	3.51	626	0.06299	0.06299
GO:0006882	cellular zinc ion homeostasis	7	6	3.51	627	0.06299	0.06299
GO:0019915	lipid storage	7	6	3.51	628	0.06299	0.06299
GO:0018105	peptidyl-serine phosphorylation	63	38	31.55	647	0.06609	0.06609
GO:0045910	negative regulation of DNA recombination	17	12	8.51	658	0.07252	0.07252
GO:0030968	endoplasmic reticulum unfolded protein r...	14	11	7.01	424	0.02902	0.07361
GO:0006002	fructose 6-phosphate metabolic process	12	9	6.01	665	0.0737	0.0737
GO:0006464	cellular protein modification process	1205	647	603.51	218	0.00428	0.0864
GO:0006974	cellular response to DNA damage stimulus	250	165	125.21	24	2e-07	0.08712
GO:0061077	chaperone-mediated protein folding	50	35	25.04	191	0.00336	0.08987
GO:0034765	regulation of ion transmembrane transpor...	17	13	8.51	395	0.02483	0.09039
GO:0000266	mitochondrial fission	9	7	4.51	695	0.09058	0.09058
GO:0009695	jasmonic acid biosynthetic process	9	7	4.51	696	0.09058	0.09058
GO:0006378	mRNA polyadenylation	15	11	7.51	575	0.05988	0.09061
GO:0009768	photosynthesis, light harvesting in phot...	14	10	7.01	705	0.09067	0.09067
GO:0006468	protein phosphorylation	467	260	233.89	256	0.00765	0.09499
GO:0006623	protein targeting to vacuole	23	16	11.52	529	0.04718	0.09556
GO:0008610	lipid biosynthetic process	343	206	171.79	73	0.0001	0.1

## Sheet: Maize
GO.ID	Term	Annotated	Significant	Expected	Rank in classic	classic	weight
GO:0006355	regulation of transcription, DNA-templated	997	313	229.61	5	6e-11	6e-11
GO:0055114	oxidation-reduction process	1188	339	273.6	22	1.1e-06	8e-07
GO:0050832	defense response to fungus	6	6	1.38	28	0.00015	0.00015
GO:0006597	spermine biosynthetic process	5	5	1.15	33	0.00065	0.00065
GO:0008295	spermidine biosynthetic process	5	5	1.15	34	0.00065	0.00065
GO:0055085	transmembrane transport	770	208	177.33	54	0.00379	0.00068
GO:0030244	cellulose biosynthetic process	42	19	9.67	39	0.00121	0.00121
GO:0030001	metal ion transport	162	53	37.31	49	0.00284	0.00137
GO:0042742	defense response to bacterium	4	4	0.92	47	0.00281	0.00281
GO:0009415	response to water	7	5	1.61	64	0.00887	0.00887
GO:0009584	detection of visible light	7	5	1.61	65	0.00887	0.00887
GO:0018298	protein-chromophore linkage	7	5	1.61	66	0.00887	0.00887
GO:0006801	superoxide metabolic process	12	7	2.76	71	0.00888	0.00888
GO:0006542	glutamine biosynthetic process	5	4	1.15	73	0.01145	0.01145
GO:0008283	cell population proliferation	5	4	1.15	74	0.01145	0.01145
GO:0009793	embryo development ending in seed dormancy	3	3	0.69	77	0.0122	0.0122
GO:0000272	polysaccharide catabolic process	16	8	3.68	86	0.01662	0.01662
GO:0005975	carbohydrate metabolic process	575	170	132.43	27	0.0001	0.01686
GO:0009611	response to wounding	8	5	1.84	87	0.01919	0.01919
GO:0120009	intermembrane lipid transfer	8	5	1.84	88	0.01919	0.01919
GO:0006457	protein folding	44	16	10.13	99	0.03141	0.03141
GO:0042545	cell wall modification	34	13	7.83	100	0.03325	0.03325
GO:0046373	L-arabinose metabolic process	4	3	0.92	103	0.04038	0.04038

## Sheet: Conserved
GO.ID	Term	Annotated	Significant	Expected	Rank in classic	classic	weight
GO:0071456	cellular response to hypoxia	92	16	9.8	59	0.03334	6.2e-20
GO:0055085	transmembrane transport	221	35	23.54	24	0.0113	1.7e-15
GO:0010411	xyloglucan metabolic process	21	7	2.24	17	0.00467	1.1e-08
GO:0009626	plant-type hypersensitive response	16	5	1.7	36	0.02189	2.4e-07
GO:0010417	glucuronoxylan biosynthetic process	4	3	0.43	13	0.00445	5.7e-07
GO:0090332	stomatal closure	4	3	0.43	14	0.00445	5.7e-07
GO:0071805	potassium ion transmembrane transport	7	4	0.75	12	0.00345	2.8e-06
GO:0006086	acetyl-CoA biosynthetic process from pyruvate	2	2	0.21	25	0.01135	2.8e-05
GO:0071497	cellular response to freezing	2	2	0.21	29	0.01135	2.8e-05
GO:0006097	glyoxylate cycle	2	2	0.21	26	0.01135	2.8e-05
GO:0042759	long-chain fatty acid biosynthetic process	2	2	0.21	28	0.01135	2.8e-05
GO:0006145	purine nucleobase catabolic process	2	2	0.21	27	0.01135	2.8e-05
GO:0005975	carbohydrate metabolic process	300	47	31.96	18	0.00475	6.4e-05
GO:0009638	phototropism	3	2	0.32	51	0.03163	8.2e-05
GO:0002237	response to molecule of bacterial origin	3	2	0.32	50	0.03163	8.2e-05
GO:0034220	ion transmembrane transport	91	17	9.69	31	0.0151	0.00016
GO:0046513	ceramide biosynthetic process	7	3	0.75	46	0.03042	0.00041
GO:0045087	innate immune response	69	13	7.35	45	0.02908	0.00269
GO:0006955	immune response	72	14	7.67	33	0.01869	0.0103
GO:0006813	potassium ion transport	9	5	0.96	8	0.00119	0.01042
GO:0006637	acyl-CoA metabolic process	10	5	1.07	10	0.00218	0.01042
GO:0032508	DNA duplex unwinding	7	3	0.75	47	0.03042	0.01044
GO:0002758	innate immune response-activating signal transduction	3	2	0.32	52	0.03163	0.01046
GO:0001666	response to hypoxia	95	17	10.12	38	0.02247	0.01535
GO:0072593	reactive oxygen species metabolic process	27	7	2.88	35	0.02023	0.01554
GO:0050826	response to freezing	6	3	0.64	34	0.01886	0.02078
GO:0009628	response to abiotic stimulus	490	69	52.2	23	0.01039	0.0238

## Sheet: Dicot-specific
GO.ID	Term	Annotated	Significant	Expected	Rank in classic	classic	weight
GO:0006281	DNA repair	103	35	23.32	16	0.00568	7.7e-24
GO:0006486	protein glycosylation	72	24	16.3	60	0.02479	3.1e-16
GO:0046777	protein autophosphorylation	31	12	7.02	70	0.03242	1.1e-15
GO:0006487	protein N-linked glycosylation	18	8	4.08	72	0.03322	3.9e-10
GO:0010311	lateral root formation	16	7	3.62	85	0.04969	4e-10
GO:0051026	chiasma assembly	5	4	1.13	29	0.01076	1.1e-07
GO:0009686	gibberellin biosynthetic process	12	6	2.72	74	0.03476	1.1e-07
GO:0006744	ubiquinone biosynthetic process	7	5	1.58	25	0.00824	3.2e-07
GO:0000712	resolution of meiotic recombination intermediates	6	4	1.36	62	0.02648	3.2e-07
GO:0045717	negative regulation of fatty acid biosynthetic process	3	3	0.68	33	0.01161	1.8e-06
GO:0000460	maturation of 5.8S rRNA	8	6	1.81	11	0.00245	7e-06
GO:0016558	protein import into peroxisome matrix	3	3	0.68	34	0.01161	0.00015
GO:0000466	maturation of 5.8S rRNA from tricistronic rRNA transcript	4	3	0.91	76	0.03854	0.00015
GO:0030705	cytoskeleton-dependent intracellular transport	4	3	0.91	77	0.03854	0.00015
GO:0016042	lipid catabolic process	33	14	7.47	27	0.00893	0.00086
GO:0006974	cellular response to DNA damage stimulus	116	40	26.26	10	0.00243	0.00596
GO:0007131	reciprocal meiotic recombination	23	11	5.21	20	0.00688	0.00614
GO:0006325	chromatin organization	87	29	19.7	44	0.01467	0.01195
GO:0031023	microtubule organizing center organization	3	3	0.68	35	0.01161	0.01211
GO:0032107	regulation of response to nutrient levels	3	3	0.68	36	0.01161	0.01211
GO:0060964	regulation of gene silencing by miRNA	3	3	0.68	37	0.01161	0.01211
GO:0006996	organelle organization	409	112	92.6	43	0.014	0.02269
GO:0006310	DNA recombination	53	19	12	49	0.02007	0.02388
GO:0034440	lipid oxidation	17	8	3.85	55	0.02291	0.02402
GO:0070828	heterochromatin organization	11	6	2.49	50	0.02143	0.02404
GO:0007031	peroxisome organization	8	5	1.81	48	0.01788	0.02405
GO:0006625	protein targeting to peroxisome	6	4	1.36	63	0.02648	0.03588
GO:0007129	synapsis	11	6	2.49	51	0.02143	0.0475

## Sheet: Embryo-specific
GO.ID	Term	Annotated	Significant	Expected	Rank in classic	classic	weight
GO:0009651	response to salt stress	59	7	3.36	67	0.0496	1.7e-08
GO:0009733	response to auxin	93	10	5.29	58	0.0389	7.9e-07
GO:2000022	regulation of jasmonic acid mediated signaling pathway	8	3	0.46	9	0.0083	1.5e-06
GO:0009693	ethylene biosynthetic process	10	3	0.57	26	0.0163	3.2e-06
GO:0042776	mitochondrial ATP synthesis coupled proton transport	2	2	0.11	1	0.0032	9.1e-06
GO:0010200	response to chitin	3	2	0.17	12	0.0094	2.7e-05
GO:0046294	formaldehyde catabolic process	3	2	0.17	13	0.0094	2.7e-05
GO:0045039	protein insertion into mitochondrial inner membrane	4	2	0.23	34	0.018	5.5e-05
GO:0070588	calcium ion transmembrane transport	4	2	0.23	35	0.018	5.5e-05
GO:0000373	Group II intron splicing	6	2	0.34	59	0.0417	0.00014
GO:0006656	phosphatidylcholine biosynthetic process	6	2	0.34	60	0.0417	0.00014
GO:0009734	auxin-activated signaling pathway	34	5	1.94	65	0.0419	0.00119
GO:0006109	regulation of carbohydrate metabolic process	12	3	0.68	45	0.0275	0.00301
GO:0032781	positive regulation of ATPase activity	2	2	0.11	2	0.0032	0.00302
GO:0006817	phosphate ion transport	5	2	0.28	49	0.0289	0.00302
GO:0006598	polyamine catabolic process	5	2	0.28	50	0.0289	0.00903
GO:0015986	ATP synthesis coupled proton transport	7	3	0.4	4	0.0054	0.01497
GO:0006816	calcium ion transport	9	3	0.51	20	0.0119	0.01497
GO:0006075	(1->3)-beta-D-glucan biosynthetic process	6	2	0.34	61	0.0417	0.015
GO:0010033	response to organic substance	392	33	22.31	33	0.017	0.01955
GO:0009867	jasmonic acid mediated signaling pathway	21	5	1.2	7	0.0056	0.02958
