# Supplementary material for: An integrated omics analysis reveals the gene expression profiles of maize, castor bean, and rapeseed for seed oil biosynthesis
Source: BMC Plant Biol. 2022 Mar 29;22:153. doi: 10.1186/s12870-022-03495-y (PMC8966334; doi:10.1186/s12870-022-03495-y)
Supplement: Supplementary file 4 — Additional file 4:Table S3.Primer sequences for qRT-PCR verification in this study. [file 12870_2022_3495_MOESM4_ESM.xlsx]

## Sheet: Table S3
Table S3. Primer sequences for qRT-PCR verification in this study.
Gene Name	Gene ID	Primier Sequence
GPDH	Zm00001eb141610-F	AGCGAAGCACTGAAGCAGAT
	Zm00001eb141610-R	AGGCGTTAATGGGCATGGAT
	Zm00001eb352530-F	ACCCGGAGCAGAGTTCAAAG
	Zm00001eb352530-R	GTTTCGTGGGGGTTTTGTGG
	Zm00001eb369390-F	GTTGGCTAGGACTTGGAGCA
	Zm00001eb369390-R	ACACTACATCATACAAGACTGACT
	RcuChr09g0035-F	CGAGCAACTGGAGTCCCAAT
	RcuChr09g0035-R	CCTCCATTTTTCTGCGCCAC
	RcuChr10g2413-F	GAAGCCTGTTGCACCTGTTG
	RcuChr10g2413-R	CATCCCTCAGTGCTTGCAGA
	BnaA03G0203200ZS-F	AGCTGACTGAAAATGGTGGGA
	BnaA03G0203200ZS-R	TCCCAAGAAGACGACGAAACT
	BnaA05G0025400ZS-F	TAACATGGTCGACACGCCTC
	BnaA05G0025400ZS-R	TGTCGTGTCTCCGTTGAAGG
	BnaC04G0027000ZS-F	GAAGCATTGAGGCCAAGAGC
	BnaC04G0027000ZS-R	AGCTCCGATGCTCACAATCT
	BnaA05G0455700ZS-F	CAAGGGAATGATCCAGGGTGT
	BnaA05G0455700ZS-R	CAGCAGGAGTTACAGGTTTGC
	BnaC05G0514300ZS-F	TCAAGGGCAAGGGAATGATCC
	BnaC05G0514300ZS-R	GCAGGAGTTACAGGCTTGTCC
GPAT9	Zm00001eb323170-F	CGCATAATTTTCCTCGGCGG
	Zm00001eb323170-R	GGGAGGTAGTCCTCCAGGTT
	Zm00001eb396350-F	GCCAAACCTGGAGGACTACC
	Zm00001eb396350-R	AAGCATCCGCCAAACTAGGG
	RcuChr08g0155-F	GGTGCATTTGAACTGGGGTG
	RcuChr08g0155-R	AAGTTGCAGCAGATGCGTTG
	BnaA01G0031200ZS-F	TCGATCCTGGCTAGATTGGAAG
	BnaA01G0031200ZS-R	ATTCATACACAGAGAGCTAAAAGCA
	BnaA10G0158700ZS-F	TGTGTTGTGGACTGAGCTGT
	BnaA10G0158700ZS-R	GCAGCGAATGTACGGGGATA
	BnaC09G0441500ZS-F	AGAAGCATCCTGGTTGGGTT
	BnaC09G0441500ZS-R	GCTCCTTGGACATGGTCTCTT
DGAT	Zm00001eb277490-F	AATTTGTGCGGCAGTGATTG
	Zm00001eb277490-R	ACCGAAACAGAGGAGTTCAGC
	Zm00001eb284200-F	TGAGCTGCAGATTACTTGGATGA
	Zm00001eb284200-R	AGTATGTGGCAGGGAACAGC
	Zm00001eb188900-F	ATGGCTGTTCAGACCCATCG
	Zm00001eb188900-R	TGCAACTGCATAGAAAAGCTACA
	Zm00001eb262570-F	CAAGGTCGTTGTCGTCTCCA
	Zm00001eb262570-R	TGTCTTGACCCGTTGGTGTT
	Zm00001eb381970-F	GGACCTGCAGCTGTGTCATT
	Zm00001eb381970-R	TGCCCAGGTGACAACTAACA
	Zm00001eb158240-F	TCGACCTCGTGTTCTCCTCT
	Zm00001eb158240-R	CGGCCATTAGGTTCCACTGT
	RcuChr03g1635-F	TGTGTTTGTGAAGACAATGGGTG
	RcuChr03g1635-R	TGAAGTAGATGCACCAGGGG
	RcuChr05g0358-F	TGGGGAGTTCTCGGTTCTCA
	RcuChr05g0358-R	AAGTGCCGCAACAAACTGAC
	RcuChr09g1002-F	ATGGCTGTTCAGACCCATCG
	RcuChr09g1002-R	TGCAACTGCATAGAAAAGCTACA
	RcuChr09g1055-F	TACGACAGAGGAAAGGACGC
	RcuChr09g1055-R	TGCCCCGGATCCTTTTATGG
	BnaA07G0011800ZS-F	CTCTGCATGCGTTTCGTTTCTTA
	BnaA07G0011800ZS-R	TTTCCGGTGACGAAGCGTAT
	BnaC07G0393500ZS-F	CGGCTAGTTACTTCCCCGTT
	BnaC07G0393500ZS-R	AAGAGGCATAAACCCTGCCA
	BnaC07G0026200ZS-F	TACGTGTGGCTCTGCATGTT
	BnaC07G0026200ZS-R	CCCACGCTTTTTGCATTCCA
LEC1	Zm00001eb380770-F	CCCTAAAGCCAGTGCTCCTT
	Zm00001eb380770-R	TCCGTGTTGTTGTTGTTGCC
	RcuChr09g1003-F	TAGCCTCGTTGTCGGTGTAT
	RcuChr09g1003-R	GCACTGAACTCATGCCTGGA
	BnaA07G0126300ZS-F	ATGGGTGGTGGTCGGTACTA
	BnaA07G0126300ZS-R	ACTGGTCATAATTAACCGGCA
	BnaA09G0465400ZS-F	AACGGATCGGGTGAAGATGG
	BnaA09G0465400ZS-R	GACGAGGGATCAAACGACGA
WRI1	Zm00001eb005870-F	CTTGCCGAGTCACTTGGTTG
	Zm00001eb005870-R	CGGCGTTAGCATCATCCTCG
	Zm00001eb150000-F	CCCGTATGTTGCAACGGGAA
	Zm00001eb150000-R	TGTATGGCCAGAATCACAAATTGA
	Zm00001eb195920-F	TCTGCCAATGCAGCATAGAT
	Zm00001eb195920-R	TTGTCTGCTTCTGAAAGCGTG
	Zm00001eb356440-F	TAGTTTCCCTTTCGCACGCA
	Zm00001eb356440-R	ATGCAGCTGGCTGTGATTTG
	Zm00001eb377180-F	TCGTCGACGCCAAAGTTGAG
	Zm00001eb377180-R	TCGAGCTCGTACATGGAGCA
	RcuChr01g0694-F	TCCAACACAGAGGAAGAAGGG
	RcuChr01g0694-R	GTGAAAGTCGATGCTCCCCA
	RcuChr05g3258-F	TGCTGCTACCACCGTGAAAA
	RcuChr05g3258-R	TCTTCTTCATCATAAGCTCCTTGT
	RcuChr06g0558-F	AGGAGTCACCCGGCATAGAT
	RcuChr06g0558-R	ATAGGCCCCTTGTCTTCCCT
	BnaC08G0343700ZS-F	CCACCAGACGCAGCTCTATC
	BnaC08G0343700ZS-R	ATGCTCCTTGTTTGCCTTTCT
	BnaA09G0503100ZS-F	CAGCTGCATATGACATGGCG
	BnaA09G0503100ZS-R	GGCTCACAGGGAATGGGAAG
VAL2	Zm00001eb106940-F	AGCAGCCCTTAGAGAGTGGA
	Zm00001eb106940-R	CTACACCTCACGGCTCACG
	Zm00001eb111570-F	TTGTGGGAAGGTCATCAGGC
	Zm00001eb111570-R	CACAATGGAGGCGCTGAAAC
	Zm00001eb181930-F	TCACAACAGGACGATGGAGC
	Zm00001eb181930-R	AGAGCTCTAGTGACAGGCGA
	Zm00001eb287620-F	TGCTACTGTACCCCTGCACA
	Zm00001eb287620-R	AGAATGGAGCAAACTCGTAAGAC
	RcuChr10g0704-F	ACTCTGGCCTTCTTCAGTCAC
	RcuChr10g0704-R	TGGTCCTTTCCTCGTGCTTC
	BnaA03G0530000ZS-F	TGATCAGGAGCTGCAGCAAT
	BnaA03G0530000ZS-R	ATCGGTGGGAAATACGCCTC
	BnaA08G0071600ZS-F	GCTGTTCCAAACAGAGAAGCG
	BnaA08G0071600ZS-R	TCTGCTTGTGTCTCTGTCATGT
	BnaC07G0507700ZS-F	TGATCAGGAGCTGCAGCAAT
	BnaC07G0507700ZS-R	GTCGACCAATACGACCAGCA
ACTIN	RcuChr07g1220-F	CGAGCTTCCTGATGGTCAAGTTA
	RcuChr07g1220-R	TGGATTCCTGCAGCTTCCATTC
	Zm00001eb336910-F	AAGCCAGCTCTGTCCATCAG
	Zm00001eb336910-R	ATCCCATGAGCAACCAGACA
	BnaC06G0110400ZS-F	ACGAACCGTCCTCTCTCTCA
	BnaC06G0110400ZS-R	CAGCAAAACCAGCCTTCACC
